# Supplementary material for: Integrative system biology analyses of CRISPR-edited iPSC-derived neurons and human brains reveal deficiencies of presynaptic signaling in FTLD and PSP
Source: Transl Psychiatry. 2018 Dec 13;8:265. doi: 10.1038/s41398-018-0319-z (PMC6293323; doi:10.1038/s41398-018-0319-z)
Supplement: Supplementary file 2 — Supplemental Tables 1-12 [file 41398_2018_319_MOESM2_ESM.xlsx]

## Sheet: Supplemental Table 1
Supplemental Table 1. Characteristics of the brain samples from the Knight-ADRC and DIAN
Sample #	Neurpathological Diagnosis	Brain region	DV200	Sex	Age	APOE genotype*	mutation*
Control #1	Normal	parietal cortex	90	Female	78	ε3/ε3	NC
Control #2	Normal	parietal cortex	91	Female	85.0185	ε3/ε4	NC
Control #3	Normal	parietal cortex	89	Female	96.0246	ε3/ε3	NC
Control #4	Normal	parietal cortex	93	Male	92.835	ε3/ε3	NC
Control #5	Normal	parietal cortex	87	Male	69.7194	ε3/ε3	NC
Control #6	Normal	parietal cortex	93	Male	91.5236	ε3/ε3	NC
Control #7	Normal	parietal cortex	89	Female	93.4018	ε3/ε3	NC
Control #8	Normal	parietal cortex	88	Male	81.5989	ε3/ε3	NC
Control #9	Normal	parietal cortex	90	Female	93.4428	ε2/ε3	NC
Control #10	Normal	parietal cortex	90	Male	73.3279	ε3/ε3	NC
Control #11	Normal	parietal cortex	91	Male	80.2628	ε2/ε3	NC
Control #12	Normal	insular cortex	87	Female	70.2971	ε3/ε3	NC
Control #13	Normal	insular cortex	90	Male	73.3279	ε3/ε3	NC
FTD #1	FTLD-TDP	parietal cortex	91	Male	47.0335	ε3/ε4	NC
FTD #2	FTLD-TDP	parietal cortex	89	Male	47.0335	ε3/ε4	NC
FTD #3	FTLD-TDP	parietal cortex	90	Female	60.8685	ε3/ε4	NC
FTD #4	FTLD-TDP	parietal cortex	91	Male	92.3012	ε3/ε3	NC
FTD #5	FTLD-TDP	parietal cortex	90	Male	72.6982	ε3/ε4	NC
FTD #6	FTLD-TDP	parietal cortex	88	Male	82.1985	ε3/ε3	NC
FTD #7	FTLD-TDP	parietal cortex	94	Female	78.4449	ε2/ε3	NC
FTD #8	FTLD-TDP	parietal cortex	78	Female	66.9021	ε3/ε3	NC
FTD #9	FTLD-TDP	parietal cortex	93	Male	97.1718	ε3/ε3	NC
FTD #10	FTLD-TDP	parietal cortex	90	Female	84.2519	ε3/ε4	NC
FTD #11	FTLD-TDP	parietal cortex	90	Female	86.1136	ε3/ε4	NC
FTD #12	FTLD-Tau	insular cortex	72	Female	66.7242	ε3/ε3	MAPT p.R406W
FTD #13	FTLD-Tau	insular cortex	92	Male	72.2053	ε3/ε3	MAPT p.R406W
AD #1	AD	parietal cortex	90	Male	93	ε3/ε3	NC
AD #2	AD	parietal cortex	91	Female	86	ε3/ε3	NC
AD #3	AD	parietal cortex	85	Female	72	ε4/ε4	NC
AD #4	AD	parietal cortex	83	Female	82	ε3/ε4	NC
AD #5	AD	parietal cortex	91	Male	99	ε3/ε4	NC
AD #6	AD	parietal cortex	91	Male	92	ε3/ε3	NC
AD #7	AD	parietal cortex	84	Female	89	ε3/ε4	NC
AD #8	AD	parietal cortex	84	Male	78	ε3/ε4	NC
AD #9	AD	parietal cortex	93	Female	94	ε3/ε3	NC
AD #10	AD	parietal cortex	92	Male	86	ε3/ε3	NC
AD #11	AD	parietal cortex	89	Female	75	ε3/ε4	NC
AD #12	AD	parietal cortex	95	Female	90	ε2/ε4	NC
AD #13	AD	parietal cortex	91	Female	99	ε2/ε3	NC
AD #14	AD	parietal cortex	90	Male	86	ε3/ε4	NC
AD #15	AD	parietal cortex	86	Female	93	ε3/ε3	NC
AD #16	AD	parietal cortex	93	Female	98	ε3/ε3	NC
AD #17	AD	parietal cortex	90	Female	86	ε3/ε3	NC
AD #18	AD	parietal cortex	92	Female	79	ε3/ε4	NC
AD #19	AD	parietal cortex	87	Female	79	ε4/ε4	NC
AD #20	AD	parietal cortex	93	Female	85	ε3/ε4	NC
AD #21	AD	parietal cortex	88	Female	91	ε4/ε4	NC
AD #22	AD	parietal cortex	95	Male	83	ε3/ε3	NC
AD #23	AD	parietal cortex	90	Female	83	ε3/ε4	NC
AD #24	AD	parietal cortex	89	Female	97	ε3/ε4	NC
AD #25	AD	parietal cortex	94	Female	86	ε3/ε4	NC
AD #26	AD	parietal cortex	86	Male	77	ε3/ε3	NC
AD #27	AD	parietal cortex	93	Female	89	ε2/ε4	NC
AD #28	AD	parietal cortex	94	Male	92	ε3/ε4	NC
AD #29	AD	parietal cortex	91	Female	80	ε3/ε4	NC
AD #30	AD	parietal cortex	87	Female	86	ε3/ε3	NC
AD #31	AD	parietal cortex	93	Female	95	ε2/ε3	NC
AD #32	AD	parietal cortex	79	Female	79	ε3/ε3	NC
AD #33	AD	parietal cortex	91	Female	85	ε2/ε4	NC
AD #34	AD	parietal cortex	85	Female	85	ε3/ε4	NC
AD #35	AD	parietal cortex	87	Female	92	ε3/ε3	NC
AD #36	AD	parietal cortex	91	Female	81	ε4/ε4	NC
AD #37	AD	parietal cortex	87	Female	83	ε3/ε3	NC
AD #38	AD	parietal cortex	89	Male	85	ε3/ε3	NC
AD #39	AD	parietal cortex	92	Male	79	ε3/ε3	NC
AD #40	AD	parietal cortex	89	Male	82	ε3/ε4	NC
AD #41	AD	parietal cortex	91	Female	86	ε4/ε4	NC
AD #42	AD	parietal cortex	85	Male	91	ε3/ε3	NC
AD #43	AD	parietal cortex	91	Male	84	ε3/ε4	NC
AD #44	AD	parietal cortex	91	Male	66	ε3/ε3	NC
AD #45	AD	parietal cortex	90	Male	92	ε3/ε3	NC
AD #46	AD	parietal cortex	87	Female	88	ε3/ε4	NC
AD #47	AD	parietal cortex	89	Male	86	ε3/ε4	NC
AD #48	AD	parietal cortex	92	Male	89	ε3/ε4	NC
AD #49	AD	parietal cortex	95	Female	84	ε3/ε3	NC
AD #50	AD	parietal cortex	94	Male	91	ε3/ε3	NC
AD #51	AD	parietal cortex	92	Female	92	ε3/ε3	NC
AD #52	AD	parietal cortex	93	Male	85	ε2/ε4	NC
AD #53	AD	parietal cortex	82	Male	82	ε3/ε3	NC
AD #54	AD	parietal cortex	91	Female	89	ε3/ε4	NC
AD #55	AD	parietal cortex	89	Male	92	ε3/ε4	NC
AD #56	AD	parietal cortex	94	Female	90	ε3/ε3	NC
AD #57	AD	parietal cortex	89	Female	80	ε3/ε4	NC
AD #58	AD	parietal cortex	92	Female	95	ε3/ε3	NC
AD #59	AD	parietal cortex	85	Male	72	ε4/ε4	NC
AD #60	AD	parietal cortex	89	Male	99	ε3/ε3	NC
AD #61	AD	parietal cortex	78	Female	79	ε3/ε4	NC
AD #62	AD	parietal cortex	87	Female	88	ε2/ε4	NC
AD #63	AD	parietal cortex	83	Male	77	ε4/ε4	NC
AD #64	AD	parietal cortex	95	Female	94	ε3/ε3	NC
AD #65	AD	parietal cortex	89	Male	80	ε3/ε4	NC
AD #66	AD	parietal cortex	90	Female	85	ε4/ε4	NC
AD #67	AD	parietal cortex	91	Female	81	ε3/ε3	NC
AD #68	AD	parietal cortex	83	Male	87	ε3/ε4	NC
AD #69	AD	parietal cortex	91	Male	78	ε3/ε4	NC
AD #70	AD	parietal cortex	92	Female	79	ε3/ε3	NC
AD #71	AD	parietal cortex	90	Female	84	ε3/ε4	NC
AD #72	AD	parietal cortex	86	Female	82	ε3/ε3	NC
AD #73	AD	parietal cortex	85	Female	93	ε2/ε3	NC
AD #74	AD	parietal cortex	89	Male	91	ε3/ε3	NC
AD #75	AD	parietal cortex	92	Female	93	ε3/ε3	NC
AD #76	AD	parietal cortex	87	Female	77	ε3/ε4	NC
AD #77	AD	parietal cortex	90	Female	80	ε3/ε4	NC
AD #78	AD	parietal cortex	94	Male	84	ε3/ε4	NC
AD #79	AD	parietal cortex	82	Male	95	ε3/ε3	NC
AD #80	AD	parietal cortex	96	Female	75	ε3/ε3	NC
AD #81	AD	parietal cortex	87	Female	49	ε3/ε4	PSEN1 p.T245P
AD #82	AD	parietal cortex	88	Male	57	ε3/ε3	PSEN1 p.L226R
AD #83	AD	parietal cortex	85	Female	39	ε2/ε3	PSEN1 p.I229F
AD #84	AD	parietal cortex	83	Male	47	ε3/ε3	PSEN1 p.S290C
AD #85	AD	parietal cortex	91	Female	88.7064	ε3/ε4	PSEN1 p.A79V
AD #86	AD	parietal cortex	87	Female	63	ε3/ε3	PSEN1 p.H163R
AD #87	AD	parietal cortex	81	Female	52	ε3/ε3	PSEN1 p.A431E
AD #88	AD	parietal cortex	89	Male	39.8823	ε3/ε3	PSEN1 p.S170F
AD #89	AD	parietal cortex	89	Female	38.4257	ε3/ε4	PSEN1 p.I143T
AD #90	AD	parietal cortex	79	Male	40	ε3/ε3	PSEN1 p.G206A
AD #91	AD	parietal cortex	83	Female	44	ε2/ε3	PSEN1 p.I229F
AD #92	AD	parietal cortex	79	Male	39	ε3/ε3	PSEN1 p.I143T
AD #93	AD	parietal cortex	87	Male	43	ε3/ε3	PSEN1 p.N135S
AD #94	AD	parietal cortex	91	Male	49	ε3/ε4	PSEN1 p.H163R
AD #95	AD	parietal cortex	91	Male	51	ε3/ε3	PSEN1 p.H163R
AD #96	AD	parietal cortex	89	Male	55	ε3/ε4	PSEN1 p.G217R
AD #97	AD	parietal cortex	80	Male	52	ε3/ε3	PSEN1 p.H163R
AD #98	AD	parietal cortex	90	Male	56	ε3/ε3	PSEN1 p.C410Y
*NC: no carrier.
DV200=percentage of RNA fragments > 200 nucleotides in size

## Sheet: Supplemental Table 2
Supplemental Table 2. Differential gene expression of cortical layer markers in iPSC-derived cortical neurons carrying MAPT p.R406W compared to isogenic controls
Gene	baseMean	log2FoldChange	lfcSE	stat	pvalue	FDR B-Y
BCL11B	3113.95	0.0445876	0.0960418	0.464252	0.642467	1
CTGF	245.983	0.0303966	0.48365	0.0628483	0.949887	1
CUX1	3298.4	-0.00188693	0.128918	-0.0146367	0.988322	1
NR4A2	220.303	0.0832502	0.169276	0.491801	0.62286	1
PCP4	234.215	0.590648	0.238431	2.47723	0.0132406	1
POU3F2	3318.13	-0.0443097	0.106344	-0.416663	0.676925	1
RORB	1284.16	-0.0793049	0.125817	-0.630319	0.528486	1
SATB2	179.229	-0.00749453	0.189049	-0.0396433	0.968378	1
TBR1	1993.65	0.0587384	0.115278	0.509539	0.610375	1
TLE1	6637.55	0.0886293	0.0847046	1.04633	0.295407	1
TLE4	3101.81	-0.293105	0.0900545	-3.25475	0.00113493	0.267326

## Sheet: Supplemental Table 3
Supplemental Table 3. Differential gene expression in iPSC-derived cortical neurons carrying MAPT p.R406W compared to isogenic controls
Gene	baseMean	log2FoldChange	lfcSE	stat	pvalue	FDR B-Y
CHL1	1521.62	2.23652	0.124616	17.9472	5.04e-72	7.26529e-67
ZNF572	103.832	5.81304	0.484376	12.0011	3.51e-33	2.52988e-28
SEMA3E	911.401	-1.42226	0.127324	-11.1704	5.69e-29	2.73409e-24
EFNB1	5621.2	1.10608	0.11606	9.53028	1.57e-21	5.65798e-17
ZCCHC12	3304.36	-0.836895	0.0954069	-8.77185	1.76e-18	5.07417e-14
FGF14	1229.37	-0.93604	0.112728	-8.3035	1.01e-16	2.42657e-12
CLCN4	4928.17	-0.674053	0.0841743	-8.00782	1.17e-15	2.40941e-11
B3GALT2	1262.47	-0.884098	0.115881	-7.62934	2.36e-14	4.2525e-10
PLCXD3	1309.95	-0.934956	0.122915	-7.60651	2.82e-14	4.51678e-10
SCG2	12306.4	-0.739195	0.0977805	-7.55974	4.04e-14	5.82376e-10
PRSS56	141.008	1.48987	0.207035	7.19619	6.19e-13	8.11185e-09
RAB3C	5914.51	-0.748568	0.104203	-7.18374	6.78e-13	8.14462e-09
GABRB2	1160.51	-0.782454	0.110235	-7.09809	1.26e-12	1.39717e-08
ZNF229	648.575	-0.828626	0.117192	-7.07067	1.54e-12	1.58568e-08
VSNL1	1578.94	-0.690607	0.0991735	-6.96363	3.32e-12	3.19057e-08
KIAA1107	2057.57	-0.731073	0.106715	-6.85069	7.35e-12	5.2976e-08
CRYZ	499.012	0.861402	0.125731	6.85116	7.33e-12	5.2976e-08
FOSL2	1439.96	-0.804498	0.117189	-6.86494	6.65e-12	5.2976e-08
SCN2A	3925.78	-0.664873	0.0969612	-6.85711	7.03e-12	5.2976e-08
ADCY2	1039.67	-0.695628	0.101252	-6.87026	6.41e-12	5.2976e-08
PLK2	2775.6	-0.604528	0.0883737	-6.84059	7.89e-12	5.41601e-08
SLITRK2	360.532	1.38609	0.203263	6.81921	9.15e-12	5.99543e-08
GLRA2	1774.01	-0.719507	0.105919	-6.79297	1.1e-11	6.89425e-08
HSD17B2	81.9774	1.97825	0.292855	6.75504	1.43e-11	8.58909e-08
ARHGAP36	124.033	-1.44613	0.214391	-6.74527	1.53e-11	8.82213e-08
CCDC152	187.704	-1.28925	0.19246	-6.69879	2.1e-11	1.16431e-07
ALCAM	764.735	-0.879183	0.132085	-6.65618	2.81e-11	1.50025e-07
ZNF300	2446.81	0.702174	0.105992	6.6248	3.48e-11	1.67217e-07
RGS2	1525.41	-0.654002	0.0985973	-6.63306	3.29e-11	1.67217e-07
GABRG2	734.981	-0.776827	0.117252	-6.62525	3.47e-11	1.67217e-07
CNTN1	5015.47	-0.687028	0.104371	-6.58256	4.62e-11	2.14834e-07
RCAN2	1533.06	-0.679775	0.103819	-6.54772	5.84e-11	2.63078e-07
KCNMB2	210.011	-1.1554	0.176916	-6.5308	6.54e-11	2.85684e-07
CALB1	672.233	-0.914859	0.141326	-6.47342	9.58e-11	4.06171e-07
MAN1A1	940.51	1.12585	0.174159	6.46449	1.02e-10	4.20102e-07
GNG2	10508.3	-0.56613	0.0888223	-6.37374	1.84e-10	7.36779e-07
LRRN3	2209.47	-0.644091	0.101608	-6.33897	2.31e-10	8.99979e-07
NAP1L3	8039.39	-0.60471	0.0955857	-6.32636	2.51e-10	9.27751e-07
H2AFJ	418.605	-0.862541	0.136301	-6.32819	2.48e-10	9.27751e-07
SPOCK3	286.367	-1.01618	0.161442	-6.29443	3.09e-10	1.08642e-06
OBSCN	1546.53	0.699926	0.111148	6.29722	3.03e-10	1.08642e-06
MMRN1	219.991	-1.25499	0.199964	-6.27611	3.47e-10	1.19097e-06
CDH18	625.14	-0.746577	0.119219	-6.26221	3.8e-10	1.27391e-06
GRM5	2215.4	-0.68446	0.109837	-6.23163	4.62e-10	1.47997e-06
RGS4	447.267	-0.826494	0.132619	-6.23207	4.6e-10	1.47997e-06
DIRAS3	248.14	-1.03345	0.167332	-6.17605	6.57e-10	2.05887e-06
CACNA2D3	1352.09	-0.65385	0.105953	-6.17112	6.78e-10	2.07948e-06
ATRNL1	22534.3	-0.664269	0.107715	-6.1669	6.96e-10	2.09021e-06
CSRNP3	8558.64	-0.623635	0.101588	-6.13886	8.31e-10	2.44471e-06
NECAP1	3095.6	-0.594619	0.0971358	-6.12152	9.27e-10	2.67259e-06
INA	8753.69	-0.509637	0.083818	-6.08028	1.2e-09	3.39182e-06
COL6A1	1748.54	0.845039	0.139431	6.06063	1.36e-09	3.77014e-06
FAM19A2	644.439	-0.679805	0.11231	-6.05291	1.42e-09	3.79068e-06
KCND2	790.85	-0.739588	0.122245	-6.05005	1.45e-09	3.80038e-06
DSP	269.53	1.25482	0.207291	6.05343	1.42e-09	3.79068e-06
PJA1	6836.37	0.591935	0.0981186	6.03285	1.61e-09	4.14438e-06
PDYN	1180.58	-0.832646	0.13817	-6.02624	1.68e-09	4.17545e-06
GABRA4	1138.3	-0.738305	0.122486	-6.02767	1.66e-09	4.17545e-06
LHX9	311.408	-0.886857	0.147596	-6.00868	1.87e-09	4.5689e-06
SYT4	5953.78	-0.594215	0.0992847	-5.98496	2.16e-09	5.18949e-06
PKIA	9284.91	-0.524329	0.0879284	-5.96313	2.47e-09	5.83699e-06
NCALD	5385.23	-0.505287	0.085235	-5.92816	3.06e-09	7.11462e-06
ZIC1	547.751	-0.923267	0.156926	-5.88345	4.02e-09	9.05458e-06
PRKACB	5254.25	-0.61277	0.104131	-5.88459	3.99e-09	9.05458e-06
SIM1	51.0258	-2.00572	0.341545	-5.87249	4.29e-09	9.51406e-06
ATP1B1	5384.98	-0.474271	0.0808047	-5.86936	4.37e-09	9.54464e-06
SNAP25	3104.74	-0.589846	0.100806	-5.85129	4.88e-09	1.03451e-05
SPP1	1444.76	-0.687595	0.117503	-5.85173	4.86e-09	1.03451e-05
SCG5	878.225	-0.75463	0.129248	-5.83861	5.26e-09	1.0989e-05
GPR26	890.754	-0.643979	0.110707	-5.81696	5.99e-09	1.23353e-05
ATP6V1A	8163.43	-0.491206	0.0847437	-5.79637	6.78e-09	1.37655e-05
VEGFA	1184.03	0.704673	0.121907	5.78044	7.45e-09	1.47115e-05
STMN2	19043.8	-0.522681	0.090418	-5.78072	7.44e-09	1.47115e-05
TPBG	1980.7	0.880184	0.152867	5.75784	8.52e-09	1.6597e-05
GABRA5	763.085	-0.66926	0.116421	-5.74861	9e-09	1.72983e-05
NRIP3	1031.78	-0.588177	0.102549	-5.73556	9.72e-09	1.84363e-05
TNR	1355.94	-0.695773	0.121723	-5.71602	1.09e-08	2.01444e-05
NRP2	4507.89	-0.525957	0.0919996	-5.71695	1.08e-08	2.01444e-05
SYT1	9461.78	-0.460444	0.0807428	-5.7026	1.18e-08	2.15316e-05
ST8SIA3	629.298	-0.865547	0.152006	-5.69417	1.24e-08	2.23436e-05
PLPPR4	1455.39	-0.611923	0.10773	-5.68018	1.35e-08	2.40254e-05
C1orf216	668.33	-0.674326	0.11893	-5.66994	1.43e-08	2.51388e-05
BRINP1	1161.69	-0.565199	0.100066	-5.64825	1.62e-08	2.81358e-05
ACSL4	7117.82	-0.541913	0.0961936	-5.63357	1.77e-08	3.0375e-05
BEX5	341.311	-0.911516	0.162724	-5.60162	2.12e-08	3.59533e-05
ERBB4	1362.35	-0.693163	0.123965	-5.59161	2.25e-08	3.77143e-05
CHRDL1	3197.31	0.524636	0.0938592	5.5896	2.28e-08	3.77779e-05
FRMPD4	254.6	-0.938684	0.168639	-5.56624	2.6e-08	4.25905e-05
PGM2L1	6334.43	-0.594707	0.106918	-5.56229	2.66e-08	4.30838e-05
NAPB	3092.27	-0.529376	0.0952291	-5.55898	2.71e-08	4.34059e-05
RIMS1	1981.63	-0.518471	0.0940752	-5.51124	3.56e-08	5.63937e-05
TYW3	433.995	0.71876	0.130644	5.50166	3.76e-08	5.89145e-05
NAP1L2	682.589	-0.650612	0.118473	-5.49167	3.98e-08	6.16911e-05
GREB1L	793.291	-0.708716	0.129567	-5.46987	4.5e-08	6.90092e-05
SPOCK2	1329.27	-0.573727	0.105136	-5.457	4.84e-08	7.34419e-05
RTN1	7076.74	-0.434301	0.0802959	-5.40876	6.35e-08	9.53509e-05
XPR1	19705.1	-0.531784	0.0983631	-5.40634	6.43e-08	9.55567e-05
KCNA4	760.5	-0.685391	0.127387	-5.38038	7.43e-08	0.000109291
PCSK1	1485.74	-0.526678	0.0980743	-5.3702	7.87e-08	0.000114594
SEMA3C	2517.7	-0.588259	0.109792	-5.35795	8.42e-08	0.000121376
GAD2	1430.66	-0.561439	0.105314	-5.33109	9.76e-08	0.0001393
CSMD3	1341.35	-0.616712	0.115864	-5.3227	1.02e-07	0.000144152
COL6A2	733.489	0.903245	0.169951	5.31473	1.07e-07	0.000149751
HPCAL4	2576.64	-0.566142	0.107197	-5.28131	1.28e-07	0.000177418
GPR50	104.837	1.24595	0.2365	5.26827	1.38e-07	0.00018903
BTBD3	4206.39	-0.519887	0.0987233	-5.2661	1.39e-07	0.00018903
DNM3	3261.85	-0.60544	0.115109	-5.25971	1.44e-07	0.000194
LAMA5	740.032	0.651337	0.124136	5.24695	1.55e-07	0.000206886
PREPL	9365.42	-0.476717	0.0924332	-5.15742	2.5e-07	0.000330625
SERINC1	14456.3	-0.431292	0.0840656	-5.13042	2.89e-07	0.000375316
MARCH1	1396.71	-0.561726	0.109466	-5.13153	2.87e-07	0.000375316
SCN3A	5534.42	-0.493752	0.0963492	-5.12461	2.98e-07	0.000383549
PRICKLE2	1656.03	-0.505052	0.0991605	-5.09328	3.52e-07	0.000449041
NTS	1001.06	-0.648669	0.127684	-5.08029	3.77e-07	0.000476715
ANK2	20929.7	-0.452506	0.089258	-5.06964	3.99e-07	0.000500146
B3GALNT1	367.427	-0.711763	0.140819	-5.05445	4.32e-07	0.000536844
INPP5F	5406.69	-0.442816	0.0876414	-5.05259	4.36e-07	0.000537184
C3orf14	1012.88	-0.516961	0.102366	-5.05011	4.42e-07	0.000539961
DACH2	1370.55	-0.6057	0.120027	-5.04634	4.5e-07	0.000545114
RELN	5107.34	-0.505329	0.100277	-5.03933	4.67e-07	0.000560993
GABRG1	165.779	-0.98323	0.195234	-5.03617	4.75e-07	0.000562431
TMEM35A	2339.49	-0.458992	0.0911476	-5.0357	4.76e-07	0.000562431
SLC17A6	1661.31	-0.509919	0.101416	-5.02801	4.96e-07	0.000581298
GUCY1A3	822.85	-0.616287	0.123328	-4.99713	5.82e-07	0.000676587
SNCA	2275	-0.535924	0.107915	-4.96616	6.83e-07	0.000787649
DNAJC6	2647.44	-0.507957	0.102646	-4.94864	7.47e-07	0.000854618
EYA4	612.5	0.962794	0.194933	4.93909	7.85e-07	0.000891021
RSPO3	256.879	0.814561	0.165003	4.93663	7.95e-07	0.000895322
OPCML	2924.35	-0.465089	0.094561	-4.9184	8.73e-07	0.000975544
DNAJC12	382.647	-0.715643	0.145985	-4.90218	9.48e-07	0.0010512
NAP1L5	1916.73	-0.468425	0.0956469	-4.89744	9.71e-07	0.00106476
PTCHD4	665.034	-0.571954	0.116804	-4.8967	9.75e-07	0.00106476
MITF	437.804	0.650412	0.133266	4.88054	1.06e-06	0.00114888
REEP1	3784	-0.438302	0.090132	-4.8629	1.16e-06	0.00124789
PAK3	14566.8	-0.43825	0.0904159	-4.84705	1.25e-06	0.00133475
ITGBL1	189.5	-1.05019	0.216864	-4.84263	1.28e-06	0.00135673
LTBP4	1094.96	0.585428	0.12129	4.82669	1.39e-06	0.00146257
RAB9B	1506.88	-0.496003	0.102947	-4.81806	1.45e-06	0.00151465
CDH13	454.876	-0.615821	0.127899	-4.81492	1.47e-06	0.00152449
SEMA5B	1250.06	0.555139	0.115583	4.80296	1.56e-06	0.00160627
RAPGEF4	811.122	-0.558436	0.116926	-4.776	1.79e-06	0.00183002
COL19A1	203.504	-0.886203	0.185661	-4.77322	1.81e-06	0.00183744
KIFAP3	4127.29	-0.425565	0.0895059	-4.7546	1.99e-06	0.00200604
KIDINS220	26302.2	-0.397111	0.0836668	-4.74634	2.07e-06	0.00207219
NINL	968.284	0.531879	0.112138	4.74309	2.1e-06	0.00208773
PLEKHG4B	668.52	0.569774	0.120171	4.74135	2.12e-06	0.00209317
SYT13	3441.72	-0.502329	0.106013	-4.73839	2.15e-06	0.00210835
CNR1	5220.91	-0.416958	0.0882553	-4.72445	2.31e-06	0.00223485
CDH8	1440.21	-0.511526	0.108248	-4.72552	2.3e-06	0.00223485
NSF	4486.86	-0.462333	0.0979502	-4.72008	2.36e-06	0.002268
SST	3880.71	-0.497755	0.105626	-4.71244	2.45e-06	0.0023389
DIRAS2	1874.9	-0.498734	0.105996	-4.70521	2.54e-06	0.00240886
KLHL13	1926.42	-0.458657	0.0975618	-4.7012	2.59e-06	0.00242438
OXCT1	2462.4	-0.429722	0.0913934	-4.70189	2.58e-06	0.00242438
FAM49A	2890.13	-0.433731	0.0930576	-4.66088	3.15e-06	0.00292955
CALM1	26350.1	-0.38562	0.0828001	-4.65724	3.2e-06	0.00295697
PPP2R2C	864.594	-0.561601	0.12088	-4.64592	3.39e-06	0.00311259
ARRDC3	14791.9	-0.374261	0.0808895	-4.62682	3.71e-06	0.00338485
C22orf42	161.869	-0.924389	0.200054	-4.62069	3.82e-06	0.00346329
CALCRL	160.508	-0.90764	0.19649	-4.61928	3.85e-06	0.00346867
HPCA	284.023	-0.713513	0.15465	-4.61374	3.95e-06	0.00352373
VWA5A	1651.7	-0.425914	0.0923202	-4.61345	3.96e-06	0.00352373
GRM7	859.136	-0.519616	0.113223	-4.58931	4.45e-06	0.00393545
TMOD2	10814.7	-0.434532	0.0948937	-4.57914	4.67e-06	0.00410483
CRABP1	403.383	-0.762449	0.166766	-4.57196	4.83e-06	0.00421974
MATN2	565.307	0.673113	0.147387	4.56696	4.95e-06	0.00427278
LMO3	3307.86	-0.542492	0.118782	-4.56713	4.94e-06	0.00427278
GNPTAB	3895.53	-0.413309	0.0908155	-4.55109	5.34e-06	0.00458199
FRRS1L	2469.13	-0.480057	0.105788	-4.53793	5.68e-06	0.00484489
GUCY1B3	1309.02	-0.484935	0.107001	-4.53208	5.84e-06	0.0049231
NALCN	870.257	-0.523107	0.115409	-4.53262	5.83e-06	0.0049231
RAB27B	876.219	-0.533152	0.117756	-4.52758	5.97e-06	0.00500343
KCNAB1	799.54	-0.49909	0.110364	-4.52223	6.12e-06	0.0050995
NTNG2	344.257	0.672098	0.148792	4.51702	6.27e-06	0.00519446
MEOX1	164.953	0.839023	0.185796	4.51583	6.31e-06	0.00519773
NETO1	407.869	-0.760188	0.16845	-4.51285	6.4e-06	0.00524191
GNAL	3164.45	-0.40006	0.0887762	-4.50639	6.59e-06	0.00536703
PPFIA2	3562.24	-0.455076	0.101325	-4.49124	7.08e-06	0.00573371
PPP1R14C	461.922	-0.582681	0.130387	-4.46885	7.86e-06	0.00629466
MEF2C	1828.09	-0.493315	0.11037	-4.46964	7.83e-06	0.00629466
GABRB1	289.293	-0.720294	0.161321	-4.46498	8.01e-06	0.00637598
PCP4L1	173.971	-0.838426	0.187821	-4.46396	8.05e-06	0.00637598
CX3CR1	63.4404	-1.28603	0.288901	-4.45145	8.53e-06	0.00671924
FAM234B	1655.09	-0.413149	0.0928656	-4.44889	8.63e-06	0.00676106
MAPK10	4075.05	-0.38699	0.0870674	-4.44472	8.8e-06	0.00682012
DCBLD2	5731.96	-0.371711	0.0836252	-4.44496	8.79e-06	0.00682012
CPXM1	530.142	0.649231	0.146235	4.43963	9.01e-06	0.00694553
CDH7	550.039	-0.545121	0.122858	-4.43701	9.12e-06	0.00699293
PARP8	1220.72	-0.457014	0.103073	-4.4339	9.25e-06	0.00705508
AKR1C2	587.885	-0.582058	0.131625	-4.4221	9.77e-06	0.00741247
WSB2	4649.94	-0.362401	0.0820475	-4.41697	1e-05	0.00754725
HELZ2	297.712	0.757364	0.171773	4.40911	1.04e-05	0.00780207
PCDH7	3437.63	-0.469302	0.106536	-4.40509	1.06e-05	0.00783598
ATP6V1G2	1373.93	-0.482364	0.10948	-4.40594	1.05e-05	0.00780207
ST6GAL2	5917.84	-0.430534	0.0977247	-4.40558	1.05e-05	0.00780207
GPR85	1865.49	-0.470105	0.107052	-4.39138	1.13e-05	0.00831083
SV2A	5288.51	-0.356481	0.0812885	-4.38538	1.16e-05	0.00848817
RAB33A	471.343	-0.626383	0.143574	-4.3628	1.28e-05	0.00931895
HSD17B10	1434.09	-0.459313	0.105335	-4.36049	1.3e-05	0.009417
TNIK	1923.65	-0.474972	0.109074	-4.35458	1.33e-05	0.00958614
RUNDC3B	842.472	-0.509879	0.117142	-4.35265	1.34e-05	0.00961017
CXADR	8270.16	-0.45701	0.105257	-4.34185	1.41e-05	0.0100621
LPAR2	463.925	0.662996	0.152735	4.34083	1.42e-05	0.0100836
REPS2	935.789	-0.51117	0.118224	-4.32374	1.53e-05	0.0107587
CHGB	1442.42	-0.440981	0.101969	-4.32464	1.53e-05	0.0107587
XDH	210.688	0.746813	0.17308	4.31484	1.6e-05	0.0111422
ATP8A2	2671.24	-0.385232	0.089303	-4.31376	1.6e-05	0.0111422
SLC2A13	1464.6	-0.476525	0.110639	-4.30703	1.65e-05	0.0114352
ABLIM1	2001.06	-0.49575	0.115198	-4.30346	1.68e-05	0.0115874
LENG8	2789.12	0.454917	0.105829	4.29862	1.72e-05	0.0118068
UBASH3B	1890.45	-0.461624	0.107484	-4.29483	1.75e-05	0.0119558
DCLK1	7657.69	-0.407308	0.0948565	-4.29395	1.76e-05	0.0119674
GALC	563.14	-0.521446	0.12152	-4.29102	1.78e-05	0.0120465
GNB4	3827.52	-0.383707	0.0898209	-4.27191	1.94e-05	0.013068
EPHA5	3720.77	-0.412099	0.0965208	-4.26954	1.96e-05	0.0131413
DUSP6	1633.35	-0.408683	0.0957627	-4.26767	1.98e-05	0.013214
PGGHG	141.232	1.05486	0.247333	4.26492	2e-05	0.0132859
LAMA1	2028.3	0.471892	0.110819	4.2582	2.06e-05	0.0136217
GOLGA8O	250.386	0.677691	0.159194	4.25701	2.07e-05	0.0136254
EMB	172.79	-0.788119	0.185297	-4.25329	2.11e-05	0.0138255
LSM11	1691.89	-0.449086	0.105712	-4.24822	2.15e-05	0.0140239
ITM2A	36.3222	2.27363	0.536419	4.23854	2.25e-05	0.01461
RIMKLA	1547.07	-0.420253	0.0991999	-4.23643	2.27e-05	0.0146738
TEAD3	226.817	0.672875	0.159577	4.21662	2.48e-05	0.0158185
ZNF667	1414.05	-0.489714	0.11613	-4.21695	2.48e-05	0.0158185
SLC12A7	457.826	0.627091	0.148681	4.21771	2.47e-05	0.0158185
SEMA3D	110.673	-0.995742	0.236425	-4.21166	2.53e-05	0.0160663
PLEC	2144.47	0.543754	0.129148	4.21033	2.55e-05	0.0161223
ESRRG	1729	-0.544702	0.129471	-4.20713	2.59e-05	0.0163037
SERPINF1	470.887	0.838049	0.199291	4.20515	2.61e-05	0.0163582
VSTM2A	339.394	-0.64604	0.153734	-4.20233	2.64e-05	0.0164746
SMPD3	1084.78	0.475817	0.113324	4.19875	2.68e-05	0.0166521
C4A	129.862	0.902557	0.215308	4.19193	2.77e-05	0.0169916
PCDH10	1750.01	-0.44213	0.105455	-4.19258	2.76e-05	0.0169916
MAPK8	6188.88	-0.367387	0.0876465	-4.19169	2.77e-05	0.0169916
GAP43	11528.7	-0.401596	0.0958418	-4.1902	2.79e-05	0.0170418
SLC6A1	1438.92	-0.439351	0.104902	-4.18822	2.81e-05	0.0170915
COL7A1	638.286	0.523781	0.125121	4.18619	2.84e-05	0.0172014
CD200	2362.06	-0.382695	0.091523	-4.18141	2.9e-05	0.0174913
KLHDC10	3825.62	-0.362421	0.0867582	-4.17737	2.95e-05	0.0177187
ARG2	1247.36	-0.439072	0.10518	-4.17446	2.99e-05	0.0178845
PPP1R1A	533.903	-0.531837	0.127544	-4.16984	3.05e-05	0.018168
P2RY1	737.44	-0.471084	0.113107	-4.16492	3.11e-05	0.0184326
MLLT11	7324.69	-0.372286	0.0893976	-4.16438	3.12e-05	0.0184326
EPS15	4891.35	-0.408513	0.0981541	-4.16196	3.16e-05	0.0185927
CHN2	2767.58	-0.373712	0.0899018	-4.15689	3.23e-05	0.0189273
ZNF540	682.325	-0.547198	0.132083	-4.14284	3.43e-05	0.0198354
ZNF804A	649.602	-0.609551	0.147062	-4.14485	3.4e-05	0.019821
ASIC2	351.102	-0.66004	0.159336	-4.14245	3.44e-05	0.0198354
MTURN	7069.61	-0.329771	0.0795788	-4.14396	3.41e-05	0.019821
ISLR	59.6978	1.42429	0.344837	4.13033	3.62e-05	0.0207901
TRHDE	394.453	-0.59463	0.144041	-4.12821	3.66e-05	0.0209364
RXRG	161.752	-0.793225	0.192216	-4.12675	3.68e-05	0.0209676
XKR4	2754.6	-0.443641	0.10753	-4.12575	3.7e-05	0.0209986
DPYSL3	30844.5	-0.326269	0.0792758	-4.11561	3.86e-05	0.0218207
ZIC3	467.631	-0.570937	0.138762	-4.11451	3.88e-05	0.0218481
SLC6A17	1078.71	-0.451498	0.10996	-4.10601	4.03e-05	0.0226045
CDH23	1182.97	0.430145	0.104928	4.09944	4.14e-05	0.0228656
MRC2	2111.92	0.47335	0.115448	4.10012	4.13e-05	0.0228656
APC	17035.7	-0.412993	0.100706	-4.10098	4.11e-05	0.0228656
CADPS	6686.13	-0.351791	0.0857863	-4.10079	4.12e-05	0.0228656
HCN1	99.1706	-1.00122	0.245141	-4.08427	4.42e-05	0.0243189
ARPP21	1188.17	-0.465531	0.114041	-4.08214	4.46e-05	0.0244456
TNNC1	50.3869	2.01853	0.495385	4.07468	4.61e-05	0.0251721
AKAP7	1081.88	-0.479136	0.117683	-4.07139	4.67e-05	0.0254035
PLPPR1	1509.57	-0.404483	0.0995276	-4.06403	4.82e-05	0.0261209
BRINP3	221.864	-0.803115	0.198023	-4.05567	5e-05	0.0269948
TAC1	178.865	-0.765015	0.189053	-4.04656	5.2e-05	0.0279699
LRFN5	450.613	-0.552936	0.136805	-4.0418	5.3e-05	0.0284018
TMEM196	559.637	-0.54557	0.135063	-4.03938	5.36e-05	0.0286169
ITFG1	3130.72	-0.393795	0.0977809	-4.02732	5.64e-05	0.0300007
PCDH11X	2300.36	-0.580815	0.144332	-4.02417	5.72e-05	0.0303144
NRXN1	7020.03	-0.377941	0.0939571	-4.02249	5.76e-05	0.0304146
SLC16A14	4385.96	-0.325903	0.0814448	-4.00152	6.29e-05	0.0330919
CROCC	1633.5	0.491944	0.123034	3.99844	6.38e-05	0.0334434
STK32A	701.186	-0.505802	0.127071	-3.98047	6.88e-05	0.0359337
IGSF9	559.899	0.536066	0.134725	3.97897	6.92e-05	0.0360121
LIN28B	417.307	-0.518573	0.130393	-3.977	6.98e-05	0.0361937
LGI2	1016.82	-0.44225	0.111251	-3.97525	7.03e-05	0.0363223
MCF2L2	587.867	-0.477312	0.120219	-3.97034	7.18e-05	0.0369648
ACACB	380.998	0.5578	0.14054	3.96899	7.22e-05	0.0370385
MAMDC4	470.377	0.598403	0.150913	3.96521	7.33e-05	0.0374694
DOT1L	1027	0.528835	0.133499	3.96133	7.45e-05	0.0379483
TONSL	458.534	0.563396	0.142415	3.95602	7.62e-05	0.0386775
DDR2	869.914	0.648715	0.164057	3.9542	7.68e-05	0.0387599
GABRB3	5272.53	-0.374359	0.0946785	-3.95401	7.69e-05	0.0387599
PLPPR5	570.809	-0.497226	0.1259	-3.94937	7.84e-05	0.0393782
CHODL	357.245	-0.555998	0.140926	-3.9453	7.97e-05	0.0398922
GAA	573.26	0.547659	0.139093	3.93736	8.24e-05	0.0411009
NUP210	1784.37	0.420842	0.106953	3.93482	8.33e-05	0.0414066
RBFOX1	1137.84	-0.403052	0.102495	-3.93241	8.41e-05	0.0416606
COL15A1	84.239	1.34658	0.342764	3.9286	8.54e-05	0.0421597
POLE	2381.79	0.385391	0.0981839	3.92519	8.67e-05	0.0425103
CFC1	50.3097	-1.27033	0.32358	-3.92585	8.64e-05	0.0425078
CXXC4	1135.11	-0.504306	0.128596	-3.92162	8.8e-05	0.0428561
SLC8A3	285.824	-0.586722	0.149614	-3.92156	8.8e-05	0.0428561
NFATC4	645.06	0.648322	0.165402	3.91968	8.87e-05	0.0430516
CELSR1	2284.12	0.438908	0.11201	3.91848	8.91e-05	0.0431006
GABRA2	1250.13	-0.56188	0.143815	-3.90696	9.35e-05	0.044191
SNAP91	3313.45	-0.338829	0.0866531	-3.91018	9.22e-05	0.044191
SLC7A6	1363.11	0.524873	0.134269	3.90911	9.26e-05	0.044191
AKAP6	4328.81	-0.4476	0.114545	-3.90762	9.32e-05	0.044191
LRP4	1941.3	0.42447	0.108624	3.90771	9.32e-05	0.044191
LTBP3	388.539	0.604861	0.154681	3.91038	9.22e-05	0.044191
FGD4	5347.36	-0.392193	0.100349	-3.90829	9.3e-05	0.044191
ARHGEF6	1284.04	-0.416809	0.106824	-3.90184	9.55e-05	0.0449888
TIMP3	903.343	0.588135	0.150798	3.90016	9.61e-05	0.045124
ZBED9	502.632	-0.490025	0.125888	-3.89254	9.92e-05	0.0459805
TTLL3	631.775	0.44758	0.114956	3.89347	9.88e-05	0.0459805
NRP1	1749.22	-0.367551	0.0943739	-3.89463	9.83e-05	0.0459805
MGP	49.9945	1.7996	0.462316	3.89259	9.92e-05	0.0459805
C1QL2	57.6425	-1.20506	0.310042	-3.88678	0.000101584	0.0469346
DOK6	2047.67	-0.401805	0.103446	-3.88419	0.00010267	0.0471342
AGRN	2242.48	0.516655	0.132997	3.88469	0.000102459	0.0471342
RGS7BP	739.904	-0.455717	0.11749	-3.87878	0.000104982	0.0478906
IFIT5	1656.19	-0.437023	0.112668	-3.87887	0.000104943	0.0478906
GDF5	111.15	0.995443	0.256723	3.87749	0.000105538	0.0479923
MAN2A2	1572.24	0.417012	0.10762	3.87484	0.000106694	0.0483654
SGIP1	1829.65	-0.460181	0.118882	-3.87092	0.000108427	0.0485404
RAP1GDS1	2357.46	-0.38401	0.0992022	-3.87098	0.000108398	0.0485404
DGCR8	1491.45	0.418386	0.108046	3.87229	0.000107816	0.0485404
ZNF91	13843.3	-0.349782	0.0903125	-3.87302	0.000107494	0.0485404
FLNA	15943.2	0.418549	0.108194	3.86851	0.000109501	0.0488695
ADAMTSL1	169.156	-0.880248	0.227748	-3.86501	0.000111086	0.0494238
KLHL29	868.021	0.45777	0.118503	3.86295	0.000112026	0.0495363
NRBP2	1031.59	0.532887	0.137933	3.86336	0.000111836	0.0495363
TPD52L1	476.936	-0.522935	0.135491	-3.85956	0.00011359	0.0499638
AHSA2	1932.23	0.506073	0.131129	3.85936	0.000113686	0.0499638
HMGCLL1	374.061	-0.520401	0.134921	-3.85707	0.000114754	0.0502799
MAPT	6903.37	-0.33531	0.0870984	-3.84979	0.000118219	0.05133
GNB3	148.96	0.743466	0.193088	3.85041	0.000117921	0.05133
THSD4	1107.2	0.479107	0.124417	3.85081	0.000117728	0.05133
SPOCK1	1970.6	-0.417029	0.108393	-3.84739	0.000119381	0.0516789
PDLIM7	631.367	0.548323	0.142603	3.84511	0.000120501	0.0520075
TNK2	858.361	0.450085	0.117192	3.84058	0.000122742	0.0526594
PRSS23	468.893	-0.567729	0.147796	-3.84131	0.000122378	0.0526594
SLC8A1	9546.58	-0.401127	0.104537	-3.83716	0.000124466	0.0531415
CRH	944.237	-0.568507	0.148169	-3.83689	0.000124603	0.0531415
ETS2	412.979	-0.512825	0.133798	-3.83284	0.000126671	0.0537057
ZNF692	651.88	0.555369	0.14488	3.83331	0.000126433	0.0537057
MSH5	514.644	0.487632	0.127287	3.83096	0.000127642	0.0539587
PKDCC	500.525	0.620915	0.162233	3.82732	0.000129549	0.0546047
HDAC7	617.257	0.483385	0.126533	3.82023	0.000133325	0.0560324
PDGFB	141.33	-0.765131	0.200416	-3.81771	0.000134697	0.0564445
COL21A1	107.178	1.1543	0.302834	3.81165	0.000138042	0.0575118
FGFR3	2118.48	0.592158	0.155328	3.81231	0.000137673	0.0575118
KIAA2022	4269.32	-0.393824	0.103348	-3.81066	0.000138595	0.0575758
ENPP4	708.984	-0.494771	0.130049	-3.80451	0.000142087	0.0587167
RECQL4	538.482	0.52412	0.137767	3.80439	0.000142156	0.0587167
ATP2B1	8218.48	-0.32088	0.0843992	-3.80193	0.000143574	0.0590693
BCO1	58.5109	1.15278	0.303245	3.80149	0.000143829	0.0590693
DNAJA4	142.014	-0.775628	0.204098	-3.80028	0.000144533	0.0591897
ABCA7	353.915	0.586299	0.154457	3.79586	0.000147133	0.0600838
LDB2	537.927	-0.481159	0.126848	-3.79318	0.000148727	0.0605632
MAP3K5	115.966	-0.844888	0.222896	-3.7905	0.000150345	0.0610486
PKD1	7187.22	0.447952	0.118199	3.7898	0.000150766	0.0610486
PCNT	2240.04	0.355031	0.0936997	3.78903	0.000151234	0.0610665
PRKCB	2235.34	-0.349844	0.0924414	-3.78449	0.000154022	0.0620186
FBXO32	5568.32	0.360331	0.0953206	3.7802	0.000156703	0.0629224
ZNF717	412.851	-0.499936	0.132534	-3.77213	0.000161861	0.0646334
KLHL1	146.013	-0.770385	0.20423	-3.77214	0.000161852	0.0646334
GABRA1	77.7778	-1.00353	0.266363	-3.76751	0.000164886	0.0656595
CNTN5	127.441	-0.765289	0.203374	-3.76296	0.000167914	0.066681
ARL4A	737.207	-0.452274	0.120268	-3.76053	0.000169551	0.0671461
FBN3	835.254	0.414361	0.110209	3.75979	0.000170056	0.0671616
CRB2	726.389	0.61632	0.164097	3.75582	0.000172777	0.0680498
EVC	615.238	0.518998	0.138342	3.75155	0.000175743	0.0690294
ANKRD46	2904.27	-0.393086	0.104889	-3.74763	0.000178514	0.0699273
LUZP2	226.854	-0.636363	0.16997	-3.74398	0.000181129	0.0707593
NOTCH1	2347.14	0.502171	0.134213	3.74161	0.000182846	0.070854
SMIM18	286.17	-0.579566	0.154873	-3.74219	0.00018242	0.070854
HSF4	72.7609	1.01551	0.271368	3.74219	0.000182421	0.070854
GSDMB	169.474	0.70201	0.18769	3.74026	0.00018383	0.0710444
FAM169A	3797.76	-0.374343	0.100176	-3.73685	0.00018634	0.0718219
ATAD1	3963.87	-0.359781	0.0963411	-3.73445	0.000188125	0.0723165
SLC9A6	5232.75	-0.337452	0.0904295	-3.73166	0.000190225	0.0729293
NMNAT2	3270.03	-0.378195	0.10139	-3.73009	0.000191414	0.0731905
FCGRT	132.527	0.841316	0.225642	3.72855	0.000192587	0.0734442
SERPINI1	691.049	-0.471087	0.126485	-3.72445	0.000195744	0.0744511
NEBL	1478.42	-0.409005	0.109929	-3.72062	0.000198734	0.0753895
LMX1A	417.823	0.78454	0.211064	3.71707	0.00020155	0.076257
NFIX	38.3375	1.51437	0.407626	3.71509	0.000203133	0.0766548
TJP3	53.7309	1.16037	0.312518	3.71296	0.00020485	0.0770191
LAMB1	1274.73	0.558805	0.150517	3.71257	0.000205167	0.0770191
SYNE1	8596	-0.338686	0.0912902	-3.71	0.000207262	0.0776035
PILRB	1851.11	0.395477	0.106625	3.70905	0.000208038	0.0776922
GPRIN3	928.375	-0.446217	0.120462	-3.70421	0.000212051	0.0789862
PALM2	461.245	-0.556203	0.150347	-3.69946	0.000216062	0.0802729
TMCC3	283.843	-0.608415	0.164656	-3.69508	0.000219819	0.0814588
ATP9A	12771.5	-0.32283	0.0874285	-3.6925	0.00022206	0.0820782
ZNF516	2912.47	0.333979	0.090638	3.68476	0.000228922	0.0834552
CDH12	858.594	-0.48265	0.130999	-3.68438	0.000229259	0.0834552
ZBTB41	2816.36	-0.41572	0.112797	-3.68556	0.000228197	0.0834552
NKAIN2	406.123	-0.484062	0.131298	-3.68674	0.000227148	0.0834552
CLASP2	16000	-0.319963	0.086809	-3.68582	0.000227964	0.0834552
SLC6A15	1575.29	-0.364626	0.0989486	-3.685	0.000228702	0.0834552
SYT16	714.301	-0.442324	0.120108	-3.68272	0.00023076	0.08379
STX12	2577.55	-0.336175	0.0913498	-3.68009	0.000233155	0.0844469
RASSF3	200.433	0.670655	0.182326	3.67833	0.000234762	0.0848159
TERF2IP	5726.3	-0.3099	0.0843396	-3.67443	0.000238382	0.0859084
TSPAN13	3002.55	-0.335161	0.0913845	-3.66759	0.000244848	0.0880186
EGLN3	166.113	0.777608	0.212215	3.66424	0.000248072	0.0889557
MST1	366.193	0.53181	0.14518	3.66311	0.00024917	0.0891277
ATL1	1809.42	-0.359942	0.0982827	-3.66232	0.000249945	0.0891836
GALNT13	1267.33	-0.418481	0.114344	-3.65984	0.000252375	0.0897204
ADAMTS7	551.075	0.498249	0.136152	3.65951	0.000252694	0.0897204
BOC	1720.87	0.381084	0.10432	3.65301	0.000259185	0.0917989
C1orf168	132.179	0.788516	0.216086	3.64908	0.000263177	0.0929844
DCN	491.316	0.459233	0.125918	3.64707	0.00026525	0.0934876
CNKSR3	1563.98	0.351799	0.0964987	3.64563	0.000266736	0.0937821
AKR1C1	730.696	-0.450086	0.123575	-3.64221	0.000270303	0.094805
INPPL1	1640.54	0.434992	0.11954	3.6389	0.000273809	0.0955696
NTM	1739.99	-0.349157	0.0959499	-3.63895	0.000273748	0.0955696
SLC4A5	440.577	0.751638	0.206903	3.6328	0.000280364	0.0976212
MAP7D2	671.238	-0.447499	0.123277	-3.63004	0.000283378	0.0979608
MYO5A	10066.5	-0.358708	0.0988094	-3.6303	0.000283094	0.0979608
NDUFA5	3986.75	-0.408878	0.112636	-3.63008	0.000283329	0.0979608
C1orf54	259.539	-0.571354	0.157478	-3.62816	0.000285451	0.0982064
TRIM2	14802.9	-0.327294	0.0901997	-3.62855	0.000285013	0.0982064
CDKL2	688.164	-0.415934	0.114789	-3.62345	0.000290698	0.0997734
SERPINE2	1281.51	-0.369196	0.102219	-3.6118	0.00030408	0.104118
P3H3	500.445	0.473995	0.131326	3.6093	0.000307028	0.104631
SPDYE2	245.502	0.874584	0.242278	3.60983	0.000306394	0.104631
SPRYD3	637.015	-0.437412	0.121529	-3.59924	0.000319147	0.108504
PRKAR2B	4260.52	-0.36759	0.102292	-3.59352	0.000326238	0.110654
MAP1LC3A	379.78	-0.583721	0.162587	-3.5902	0.00033043	0.11129
TRIOBP	999.555	0.369237	0.102832	3.59068	0.000329818	0.11129
MTA1	1526.22	0.436484	0.121539	3.59132	0.000329005	0.11129
PAK5	1246.5	-0.352027	0.0980936	-3.58868	0.000332353	0.111417
ELAVL2	4194.4	-0.339817	0.0946834	-3.58898	0.000331972	0.111417
HS6ST3	410.642	-0.525403	0.146482	-3.58681	0.00033475	0.111961
GABRG3	233.726	-0.678593	0.189258	-3.58554	0.000336382	0.112246
LANCL2	1345.05	-0.367755	0.102593	-3.5846	0.000337595	0.112391
TSPYL4	4457.61	-0.307945	0.0859333	-3.58354	0.000338975	0.11259
KCNA1	361.977	-0.557783	0.155803	-3.58006	0.000343511	0.113834
WSCD2	582.103	-0.415211	0.116095	-3.57648	0.000348248	0.114876
MMP14	204.071	0.844131	0.235995	3.5769	0.000347692	0.114876
NLGN1	1606.69	-0.392621	0.110019	-3.56867	0.000358793	0.118084
METTL21A	2209.85	0.358854	0.100607	3.5669	0.000361235	0.118617
GOLGA8A	4410.01	0.383109	0.107437	3.56588	0.000362634	0.118806
GPM6A	17950.7	-0.346367	0.0971768	-3.5643	0.000364832	0.119077
MUT	1077.14	-0.408007	0.114477	-3.5641	0.000365114	0.119077
DDX11	1590.51	0.358449	0.100647	3.56146	0.000368795	0.120006
PLXNA3	997.96	0.428385	0.120324	3.56026	0.000370487	0.120285
COL9A3	267.534	0.647243	0.181848	3.55926	0.000371904	0.120474
NPEPL1	480.258	0.571489	0.160909	3.55163	0.000382846	0.123701
ST3GAL1	878.969	0.382034	0.107581	3.55113	0.000383581	0.123701
TSC22D1	11088.1	-0.287054	0.0808921	-3.5486	0.000387284	0.124616
RYR1	83.4071	0.892555	0.251691	3.54624	0.000390771	0.125183
PDGFRA	444.209	0.595318	0.167889	3.54591	0.000391262	0.125183
ZCCHC24	148.182	0.677057	0.190954	3.54565	0.00039165	0.125183
NDST4	858.929	-0.374363	0.105691	-3.54204	0.000397042	0.126625
LIPE	254.122	0.545654	0.154175	3.53919	0.000401355	0.127437
ATP6V1H	1986	-0.32211	0.091007	-3.53939	0.000401051	0.127437
MEGF6	323.208	0.700987	0.198522	3.53103	0.000413946	0.131146
WNK3	4843.24	-0.322653	0.0914708	-3.52738	0.000419687	0.131917
PDGFRB	303.028	0.69678	0.197468	3.52857	0.000417807	0.131917
BAALC	1407.84	-0.354379	0.100471	-3.52716	0.000420041	0.131917
CCDC57	794.722	0.445604	0.126323	3.52749	0.000419526	0.131917
LIN7C	4939.77	-0.366452	0.103918	-3.52636	0.000421314	0.132029
PLCL2	1976.67	-0.363346	0.103208	-3.52054	0.000430675	0.13467
C2orf80	535.639	-0.429585	0.122221	-3.51482	0.000440055	0.137305
KCTD16	429.596	-0.469384	0.133581	-3.51385	0.00044166	0.137508
CALCR	79.5863	-0.906255	0.257978	-3.51292	0.000443215	0.137695
ICA1	420.549	-0.453698	0.129174	-3.51229	0.000444256	0.137722
ARHGEF10	763.813	0.400551	0.114063	3.51166	0.000445309	0.137752
DNAH6	454.466	-0.54104	0.154168	-3.50943	0.000449067	0.138163
SLC25A37	866.354	0.388594	0.110737	3.50917	0.000449513	0.138163
TYRP1	42.9864	1.24806	0.355553	3.5102	0.000447772	0.138163
ENO3	167.836	0.990137	0.282262	3.50787	0.000451715	0.138544
GALNT5	249.271	0.741894	0.211613	3.50591	0.000455054	0.139061
PNOC	77.43	-0.907701	0.258918	-3.50575	0.000455328	0.139061
MPPED1	583.518	0.520136	0.148552	3.50136	0.000462886	0.14107
EFS	891.262	0.471944	0.134849	3.49979	0.000465629	0.141607
NR5A2	211.252	0.693988	0.198338	3.49903	0.000466962	0.141713
RAB3B	4428.98	-0.344365	0.0984444	-3.49807	0.000468644	0.141925
CCDC184	989.881	-0.387437	0.110954	-3.49186	0.000479668	0.144959
PIK3R3	6248.46	-0.297495	0.0852207	-3.49087	0.000481444	0.145191
CEACAM21	74.4635	-0.987336	0.282881	-3.49029	0.000482499	0.145205
RBMX2	1028.03	0.390428	0.11196	3.48721	0.000488082	0.146529
ATP8A1	4882.91	-0.314324	0.0901481	-3.48675	0.00048893	0.146529
LFNG	623.953	0.547803	0.157138	3.48613	0.000490065	0.146564
FAXC	1814.04	-0.396939	0.113969	-3.48287	0.00049607	0.148053
AEBP1	256.018	0.58777	0.168896	3.48007	0.000501281	0.149299
ATP6V1C1	2809.72	-0.336166	0.0966241	-3.47911	0.000503083	0.149527
FGFR1	3882.64	0.360292	0.103583	3.47829	0.000504616	0.149674
COL18A1	1509.97	0.575689	0.165602	3.47634	0.000508299	0.149842
HIVEP2	2316.84	-0.368151	0.105899	-3.47643	0.000508146	0.149842
PJA2	14485.6	-0.351013	0.100944	-3.47729	0.000506518	0.149842
TEX15	1313.43	0.58436	0.168159	3.47504	0.000510783	0.149989
GAREM2	1474.17	0.350283	0.100801	3.47499	0.00051088	0.149989
NDUFAF4	901.019	-0.410631	0.118314	-3.4707	0.000519104	0.151969
PSD3	6853.23	-0.307622	0.0886424	-3.47038	0.000519731	0.151969
RUFY3	15812.5	-0.323879	0.0933691	-3.4688	0.000522796	0.152555
SARAF	10362.1	-0.304814	0.088035	-3.46242	0.000535349	0.155588
KCNMA1	871.477	-0.483034	0.139494	-3.46277	0.000534646	0.155588
ADAM22	2559.58	-0.408215	0.117969	-3.46036	0.000539444	0.156149
WDR47	4793.07	-0.300773	0.0869142	-3.46057	0.000539035	0.156149
MYO9B	1806.78	0.364526	0.105364	3.45968	0.00054082	0.156234
RAX	31.7163	1.6026	0.463471	3.45781	0.000544582	0.156692
KITLG	259.904	-0.555118	0.160534	-3.45795	0.000544297	0.156692
PTEN	7180.44	-0.315745	0.0914062	-3.4543	0.000551717	0.158429
MEAF6	2697.34	-0.309179	0.089544	-3.45281	0.000554773	0.15899
KIF5C	26167.7	-0.275949	0.0799342	-3.45221	0.000556017	0.15903
ATP1A2	793.668	0.411821	0.119311	3.45166	0.000557157	0.159041
COL5A1	345.756	0.653024	0.189367	3.44846	0.00056379	0.160616
CC2D2B	34.6515	1.31682	0.38201	3.44708	0.000566685	0.161122
CLVS1	795.163	-0.406407	0.117941	-3.44586	0.000569241	0.161531
ZNRF3	864.624	0.358975	0.10421	3.44474	0.000571609	0.161884
HEATR5B	2979.78	-0.312765	0.0908222	-3.44371	0.000573789	0.162183
GIGYF1	1848.25	0.396056	0.115077	3.44167	0.000578125	0.163088
ABCD4	887.974	0.391549	0.113786	3.44109	0.000579375	0.163122
STMN1	29369.6	-0.301198	0.0876933	-3.43468	0.000593251	0.166703
CERCAM	363.513	0.496624	0.14471	3.43185	0.000599485	0.168127
LMBRD2	2214.93	-0.363806	0.106073	-3.42977	0.000604103	0.168439
TMEM63A	87.6022	0.869299	0.253427	3.43017	0.000603193	0.168439
NELL1	408.339	-0.464532	0.135419	-3.43034	0.000602823	0.168439
TTC31	363.285	0.464489	0.135582	3.42589	0.00061278	0.170528
MCAM	1205.03	0.394493	0.115266	3.42245	0.000620591	0.172369
EML3	158.752	0.750106	0.219374	3.41931	0.000627801	0.174037
TSC22D3	2036.81	-0.319557	0.0935064	-3.41749	0.000632007	0.174287
AK4	585.291	0.445852	0.130452	3.41774	0.000631427	0.174287
CA2	461.814	0.562274	0.164535	3.41735	0.00063233	0.174287
SFRP1	13684.1	0.355847	0.104273	3.41265	0.000643338	0.176982
KIF18B	528.667	0.451518	0.132341	3.41178	0.000645397	0.177211
PBX3	7392.79	-0.291887	0.0856313	-3.40865	0.00065286	0.178443
AKAP5	1430.12	-0.403686	0.118441	-3.40834	0.000653598	0.178443
CHGA	1024.26	-0.419096	0.12296	-3.40838	0.000653501	0.178443
CALN1	879.967	-0.457055	0.134197	-3.40585	0.000659589	0.179738
ANK3	10533.4	-0.420508	0.123494	-3.4051	0.000661394	0.17989
PLA2G4B	364.364	0.552969	0.1625	3.40288	0.000666787	0.181015
JAZF1	890.64	-0.383483	0.112741	-3.40144	0.000670324	0.181633
HSPA4L	3100.23	-0.300042	0.0882507	-3.39988	0.000674157	0.182329
NEIL1	195.579	0.655104	0.192718	3.3993	0.000675597	0.182376
RAD9A	230.266	0.558481	0.164676	3.39139	0.000695386	0.187368
PRDM16	386.185	0.575264	0.169828	3.38734	0.000705745	0.18945
SYTL5	169.646	-0.660282	0.194919	-3.38747	0.0007054	0.18945
RRAGB	1284.28	-0.365763	0.108052	-3.38506	0.000711625	0.190674
RAB34	180.308	0.718433	0.213315	3.36794	0.000757313	0.202539
ZNF354C	1654.13	-0.328549	0.09761	-3.36594	0.000762843	0.20364
GSTA4	3173.38	-0.31554	0.093766	-3.36519	0.000764912	0.203815
DYNC1I1	714.753	-0.394176	0.117187	-3.36366	0.000769171	0.204572
CDK18	183.621	0.602354	0.179199	3.36137	0.00077558	0.205896
GRIK3	4906.95	-0.361864	0.107687	-3.36033	0.000778504	0.206293
LINGO2	252.53	-0.530651	0.157942	-3.35977	0.000780066	0.206327
GABRA3	1076.07	-0.355015	0.105778	-3.35623	0.000790114	0.208429
SREBF1	950.153	0.401223	0.119555	3.35596	0.000790905	0.208429
C21orf58	700.649	0.411844	0.12275	3.35515	0.000793207	0.208655
KRT222	103.593	-0.779713	0.232569	-3.35261	0.000800542	0.210201
CCNL2	3221.29	0.468602	0.139967	3.34795	0.000814116	0.213376
LGALS8	330.173	-0.477703	0.142713	-3.3473	0.000816033	0.21349
YPEL5	2214.67	-0.310752	0.0928672	-3.34619	0.000819298	0.213956
WDR90	331.973	0.600844	0.179612	3.34523	0.000822147	0.214312
PPM1K	2958.02	-0.316996	0.0948012	-3.3438	0.000826396	0.215031
UGCG	1843.37	-0.354455	0.106058	-3.3421	0.000831474	0.215962
NCAM2	1577.75	-0.378463	0.113361	-3.33857	0.000842108	0.218212
MLLT3	2591.2	-0.332822	0.0997003	-3.33822	0.000843165	0.218212
CLDN19	36.565	1.2641	0.378772	3.33736	0.000845773	0.218495
WNT8B	320.421	0.697302	0.209003	3.33633	0.000848921	0.218916
KIF3B	5476.93	-0.270359	0.0810541	-3.33553	0.000851356	0.219152
STC1	254.936	-0.53676	0.161071	-3.33244	0.000860889	0.221211
BLCAP	4727.02	-0.316333	0.0949813	-3.33048	0.000866967	0.222376
DNAI1	254.354	0.667821	0.200627	3.32866	0.000872636	0.223433
SNRNP70	3649.31	0.395942	0.119024	3.32657	0.000879205	0.224716
NWD2	132.425	-0.73494	0.221096	-3.32407	0.000887145	0.225944
TMEM246	976.745	-0.352465	0.106027	-3.32428	0.00088646	0.225944
MMP16	3725.89	-0.358322	0.107929	-3.31999	0.000900197	0.228864
TCF3	2392.49	0.346407	0.104415	3.31762	0.000907892	0.230414
PRKCE	995.862	-0.364699	0.11	-3.31545	0.00091497	0.231802
EBF4	418.031	0.473539	0.142865	3.31459	0.000917762	0.232101
SLC7A5	1899.31	0.393547	0.118793	3.31288	0.000923418	0.233123
SMTN	194.651	0.635864	0.192025	3.31136	0.000928439	0.23398
RNF219	2061.09	-0.356036	0.107588	-3.30925	0.000935468	0.23493
NPIPA8	2729.46	0.419303	0.126699	3.30943	0.000934854	0.23493
ITGA7	538.07	0.505778	0.152879	3.30836	0.00093844	0.235267
SLC30A4	1070.69	-0.380353	0.115105	-3.3044	0.000951802	0.23774
ACAP3	1515.98	0.419565	0.126973	3.30436	0.000951948	0.23774
AK5	461.924	-0.424786	0.128587	-3.30349	0.000954881	0.23774
HSPA8	44119.3	-0.294449	0.0891326	-3.30349	0.000954902	0.23774
TNFRSF25	97.9862	0.775594	0.234912	3.30163	0.000961233	0.238904
KLHL4	178.804	-0.595899	0.180576	-3.29999	0.000966893	0.239074
AKT2	1768.39	0.340303	0.103099	3.30073	0.000964334	0.239074
ACOX2	78.0377	0.893888	0.270839	3.30044	0.000965341	0.239074
UNC5D	2178.19	-0.366725	0.111307	-3.29473	0.000985167	0.243175
SPHKAP	933.329	-0.354382	0.107581	-3.29409	0.000987418	0.243314
OAT	2065.81	-0.318101	0.0966547	-3.2911	0.000997951	0.24549
AASDHPPT	4949.08	-0.316379	0.0963195	-3.28469	0.00102096	0.250722
CBS	1974.79	0.359071	0.109391	3.28245	0.0010291	0.251435
SPEG	745.247	0.388629	0.118382	3.28283	0.00102769	0.251435
ADAMTS17	74.5001	1.04472	0.318255	3.28265	0.00102837	0.251435
NDFIP2	1108.6	-0.396921	0.120995	-3.28048	0.00103631	0.251917
NEFM	1512.63	-0.523296	0.159499	-3.28086	0.0010349	0.251917
KIF1C	1274.55	0.330155	0.100631	3.28086	0.00103492	0.251917
ZNF518B	3840.78	-0.293811	0.08965	-3.27731	0.001048	0.253901
LY6H	917.682	-0.39268	0.119816	-3.27736	0.00104781	0.253901
PREX1	1932.5	0.350673	0.107028	3.27646	0.00105117	0.254244
OPA1	5644.73	-0.2898	0.088484	-3.27516	0.00105601	0.254986
PPP2R2B	2760.7	-0.28687	0.0876297	-3.27366	0.00106164	0.255464
CHRM3	334.818	-0.518947	0.158514	-3.27382	0.00106104	0.255464
KHDRBS3	1117.94	-0.343876	0.105057	-3.27322	0.00106331	0.255464
LMNTD2	73.4946	0.982063	0.300132	3.2721	0.00106751	0.256048
SVOP	893.901	-0.404784	0.123794	-3.26981	0.00107618	0.257698
ANO8	1045.06	0.387954	0.118679	3.26892	0.00107958	0.258084
PLXNB2	3173.5	0.362112	0.110852	3.26662	0.00108841	0.259763
COL4A6	13211.6	0.352312	0.107937	3.26407	0.00109825	0.261513
SUN1	3147.53	0.293843	0.0900315	3.26378	0.00109937	0.261513
ZPLD1	29.5991	-1.39516	0.427637	-3.2625	0.00110436	0.262267
TUBGCP6	1579.88	0.400766	0.122859	3.26201	0.00110625	0.262283
CDK10	686.636	0.410047	0.125778	3.26009	0.00111378	0.263637
KIF26A	1894.22	0.426529	0.130858	3.25947	0.0011162	0.263775
NRCAM	6836.28	-0.308693	0.0947273	-3.25875	0.00111904	0.264014
TLE4	3101.81	-0.293105	0.0900545	-3.25475	0.00113493	0.267326
PIDD1	287.039	0.528843	0.162663	3.25116	0.00114935	0.270131
SCN5A	351.272	0.462268	0.142219	3.25039	0.00115246	0.270131
NBEA	10040.4	-0.386526	0.118915	-3.25045	0.00115223	0.270131
GAL3ST4	416.651	0.428792	0.132008	3.24823	0.00116127	0.270435
LAMA2	237.926	0.644547	0.198414	3.24849	0.00116019	0.270435
GABBR2	1424.02	-0.425698	0.131048	-3.24843	0.00116045	0.270435
PLXNB1	2232.7	0.371901	0.114479	3.24863	0.00115962	0.270435
TAF1C	500.994	0.436801	0.134557	3.24622	0.00116948	0.270721
SCN3B	2355.56	-0.388082	0.119553	-3.24609	0.00117001	0.270721
VASN	92.6239	0.90314	0.278176	3.24665	0.00116771	0.270721
CCDC88C	1295.18	0.357891	0.110207	3.24745	0.00116445	0.270721
UCHL1	10516.6	-0.306142	0.0943828	-3.24362	0.00118022	0.272647
HIPK3	4110.73	-0.275771	0.0850824	-3.24122	0.00119019	0.274072
SLC41A2	681.309	-0.437378	0.134932	-3.24146	0.00118921	0.274072
TMX4	3030.71	-0.278734	0.0860455	-3.23938	0.00119789	0.275404
TRANK1	238.015	-0.567738	0.175368	-3.23741	0.00120621	0.275996
UVSSA	589.891	0.418147	0.129143	3.23787	0.00120427	0.275996
STX7	5140.8	-0.315187	0.0973476	-3.23775	0.00120476	0.275996
SLC39A10	3830.62	-0.310139	0.0958308	-3.23631	0.00121084	0.276617
ARHGEF12	12681	-0.287703	0.0891105	-3.22862	0.00124391	0.283723
RTN4RL1	344.987	0.51686	0.160246	3.22541	0.00125791	0.286463
DCX	56929.1	-0.334584	0.1038	-3.22334	0.00126705	0.288088
SLC4A2	1566.16	0.393393	0.122076	3.22253	0.00127066	0.288454
VGF	4454.9	-0.378063	0.117387	-3.22065	0.00127898	0.289888
HSPG2	282.393	0.681558	0.21166	3.22006	0.00128166	0.290038
CUL4B	3707.72	-0.301653	0.0937578	-3.21736	0.00129377	0.291981
ACADVL	2099.03	0.4031	0.125294	3.21724	0.00129429	0.291981
COL27A1	213.174	0.558254	0.173586	3.216	0.00129989	0.292785
DLG2	1290.17	-0.407433	0.126801	-3.21318	0.00131273	0.295216
LIG4	1306.49	-0.329541	0.102575	-3.21268	0.00131504	0.295275
B4GALNT4	2683.74	0.460407	0.143342	3.21195	0.00131839	0.295566
VAV3	731.794	-0.383539	0.119453	-3.21081	0.00132363	0.29628
SLC7A14	670.469	-0.394659	0.123047	-3.20738	0.00133948	0.299364
ANGPTL2	260.131	0.498235	0.155425	3.20563	0.00134765	0.300258
SLC29A2	239.383	0.536782	0.16744	3.20582	0.0013468	0.300258
SLC9B2	404.456	-0.428487	0.133786	-3.20278	0.00136109	0.302318
DMRT3	252.417	0.655699	0.204719	3.20292	0.00136043	0.302318
SEPP1	184.963	0.631834	0.197356	3.20149	0.00136717	0.3032
FAM196A	333.389	-0.474054	0.148186	-3.19904	0.00137884	0.305321
COX7A2	3229.88	-0.308395	0.0965107	-3.19545	0.00139614	0.308677
MOCS2	865.981	-0.385998	0.120983	-3.19052	0.00142019	0.313512
GNAQ	8242.91	-0.309214	0.0969487	-3.18946	0.00142541	0.314184
GTSE1	719.264	0.353666	0.110991	3.18643	0.00144042	0.317008
GPC1	3011.17	0.351613	0.110384	3.18537	0.00144569	0.317682
SEC11C	1539.74	-0.306671	0.0963588	-3.1826	0.00145961	0.318797
SERINC3	2548.45	-0.290268	0.0911865	-3.18323	0.00145643	0.318797
FAM133A	197.326	-0.605695	0.190311	-3.18265	0.00145933	0.318797
BDNF	400.896	-0.500934	0.157392	-3.18271	0.00145901	0.318797
SNRK	2749.98	-0.280998	0.0886314	-3.17041	0.00152224	0.331974
REEP5	2681.59	-0.299137	0.0943843	-3.16935	0.00152779	0.33218
CORO6	86.5983	0.838411	0.264535	3.16937	0.00152767	0.33218
CYLD	1759.35	-0.322738	0.101974	-3.1649	0.00155136	0.336797
NPIPA1	626.255	0.417899	0.132077	3.16406	0.00155584	0.337261
DBNDD1	485.567	-0.409563	0.129472	-3.16333	0.00155976	0.337603
TBX6	52.4449	1.01579	0.321288	3.16163	0.00156887	0.338559
VTN	129.821	0.83883	0.265295	3.16187	0.00156758	0.338559
BTBD10	2230.29	-0.301997	0.0955961	-3.15909	0.00158262	0.341013
FAXDC2	245.078	0.495852	0.157072	3.15684	0.00159489	0.343145
LGALS1	183.901	0.579083	0.183581	3.15437	0.00160844	0.344518
RYR2	580.007	-0.394782	0.125153	-3.15439	0.00160834	0.344518
MYCBP2	10825.5	-0.335744	0.10641	-3.1552	0.00160391	0.344518
NBPF19	3247.64	0.294171	0.0933081	3.15269	0.00161776	0.345488
GLS	3973.39	-0.313375	0.0993865	-3.15309	0.0016155	0.345488
PTPRE	160.181	-0.597603	0.189666	-3.15081	0.00162817	0.347197
ADGRL3	7145.33	-0.290362	0.0921746	-3.15013	0.00163197	0.347494
ILF3	10370	0.266628	0.0846764	3.14879	0.00163947	0.348062
AMZ1	130.79	0.697086	0.221367	3.149	0.00163828	0.348062
CADPS2	347.369	-0.520681	0.165456	-3.14695	0.00164986	0.348607
RNF213	2810.21	0.361261	0.114794	3.14702	0.00164942	0.348607
ENDOD1	1092.08	-0.320806	0.101933	-3.14724	0.0016482	0.348607
NMU	483.363	-0.455963	0.144906	-3.14662	0.00165171	0.348607
MDGA2	791.012	-0.388978	0.123661	-3.14553	0.00165786	0.349394
MYH7B	142.495	0.681685	0.21679	3.14446	0.00166396	0.349657
ATG16L2	242.65	0.523152	0.166351	3.14486	0.00166164	0.349657
SLC16A10	632.327	0.442496	0.14083	3.14206	0.00167764	0.350501
GLRB	500.732	-0.450833	0.143492	-3.14186	0.00167877	0.350501
FAM89A	78.4926	0.871158	0.277211	3.14258	0.00167466	0.350501
CALM2	19952.6	-0.284348	0.0904965	-3.14209	0.00167747	0.350501
VAT1	3109.87	-0.290219	0.0923785	-3.14162	0.00168014	0.350501
CACNB2	568.828	-0.404207	0.128701	-3.14068	0.00168557	0.350619
ABTB2	718.218	0.364311	0.115986	3.14099	0.00168378	0.350619
RAB3A	935.288	-0.389619	0.124195	-3.13715	0.00170598	0.353843
MRI1	421.862	0.438865	0.139874	3.13756	0.00170359	0.353843
LRP5	883.935	0.333436	0.10632	3.13616	0.00171178	0.354536
KRT18	559.261	0.477721	0.152442	3.13379	0.00172562	0.356889
TFAP2C	1222	0.320935	0.102449	3.13263	0.00173251	0.357801
AMER3	875.1	-0.336025	0.107297	-3.13173	0.00173778	0.358376
RAPGEF5	644.708	-0.530609	0.16946	-3.13117	0.00174109	0.358546
PTK7	1869.06	0.394192	0.125911	3.13071	0.00174381	0.358595
RBFOX2	13897.2	-0.259495	0.0829194	-3.12949	0.00175111	0.359583
EIF4G2	37053.9	-0.270305	0.0864362	-3.12722	0.0017647	0.361857
CDC25B	997.194	0.339853	0.108787	3.12403	0.00178393	0.364898
PLCB3	874.894	0.410411	0.131377	3.12392	0.00178459	0.364898
KIF21A	10423.9	-0.27923	0.0894312	-3.12229	0.00179451	0.366407
NPDC1	1343.37	0.36391	0.116594	3.12117	0.00180136	0.367284
PSKH1	511.744	0.394792	0.126558	3.11945	0.00181187	0.368906
RAB6A	5359.6	-0.258196	0.0827966	-3.11844	0.00181814	0.369661
GRIN3A	115.118	-0.750833	0.240953	-3.1161	0.00183258	0.372072
AJUBA	599.19	0.37139	0.119218	3.11521	0.00183812	0.372671
RANBP6	3725.28	-0.295661	0.0949542	-3.11373	0.00184741	0.374029
KREMEN1	834.607	0.393121	0.126313	3.11227	0.00185653	0.375349
LIMD1	1854.96	0.285196	0.0916826	3.11069	0.00186651	0.376837
GNAI1	1909.15	-0.291496	0.0937755	-3.10844	0.00188076	0.378864
SHOC2	3127.95	-0.320282	0.103064	-3.10761	0.00188607	0.378864
ITPR1	370.343	0.4796	0.154359	3.10704	0.00188969	0.378864
KIRREL	2137.67	0.342289	0.110144	3.10766	0.00188574	0.378864
GPR158	570.091	-0.379895	0.122267	-3.10709	0.00188941	0.378864
ROBO2	4950.65	-0.276951	0.0892185	-3.10418	0.00190806	0.382015
APBA1	1329.24	-0.367431	0.118474	-3.10138	0.00192624	0.38512
MDH1	4691.95	-0.281147	0.0907319	-3.09866	0.00194398	0.38813
RHOT2	902.164	0.417249	0.134742	3.09666	0.00195714	0.390217
PCDH9	3015.56	-0.368795	0.119128	-3.09579	0.00196288	0.39082
MFAP2	441.345	0.522628	0.169078	3.09104	0.00199455	0.395582
STAU2	4422.89	-0.299127	0.0967629	-3.09134	0.00199257	0.395582
ARHGAP11B	265.69	0.467703	0.151312	3.09097	0.00199503	0.395582
SMIM13	3168.65	-0.289305	0.0937401	-3.08624	0.00202705	0.401379
C1QTNF6	322.346	0.437708	0.141873	3.08521	0.0020341	0.402222
TANC1	848.966	0.459821	0.149082	3.08435	0.00203998	0.402834
TPCN1	264.236	0.49107	0.159243	3.08377	0.00204398	0.403072
OTX2	1310.65	0.498437	0.161725	3.08201	0.00205608	0.404904
SYP	3616.26	-0.316024	0.102659	-3.07838	0.00208126	0.406643
CDKL5	1287.16	-0.31978	0.10387	-3.07867	0.0020793	0.406643
MB21D2	604.946	-0.361557	0.117385	-3.0801	0.00206931	0.406643
PIK3CA	2537.54	-0.327151	0.106276	-3.0783	0.00208184	0.406643
SFSWAP	1688.14	0.323812	0.105164	3.07912	0.00207611	0.406643
LIME1	203.882	0.607146	0.197227	3.07841	0.00208111	0.406643
MAGEH1	1840.55	-0.316901	0.102969	-3.07765	0.0020864	0.406982
CHRM2	136.006	-0.602318	0.195895	-3.0747	0.00210714	0.408815
FAM3C	3126.75	-0.305804	0.0994499	-3.07496	0.00210533	0.408815
KIFC2	1217.35	0.476652	0.155019	3.0748	0.00210646	0.408815
NAB1	3819.75	-0.292667	0.0951836	-3.07476	0.00210671	0.408815
GAS7	2523.22	-0.31319	0.101927	-3.0727	0.00212131	0.41101
MTX2	1197.76	-0.334975	0.109109	-3.07011	0.00213981	0.413739
MTMR7	1314.81	-0.312849	0.101908	-3.06992	0.00214113	0.413739
LCAT	95.4917	0.742786	0.24202	3.06911	0.00214697	0.414312
TENM1	2667.12	-0.397775	0.129731	-3.06616	0.00216829	0.414453
WDR44	1832.26	-0.310075	0.10107	-3.06792	0.00215557	0.414453
SERPINH1	1879.84	0.400537	0.130587	3.06721	0.00216069	0.414453
ATP6V1B2	4034.53	-0.259616	0.0846039	-3.06861	0.00215059	0.414453
AHNAK	1801.11	0.398394	0.129875	3.06752	0.00215846	0.414453
ABCA2	1250.53	0.38256	0.124752	3.06656	0.00216536	0.414453
KIAA0408	4049.47	-0.356574	0.116306	-3.06583	0.0021707	0.414453
GAS8	381.653	-0.431494	0.140711	-3.06652	0.00216563	0.414453
YWHAZ	29066.2	-0.271353	0.0885459	-3.06454	0.00218003	0.415683
SSTR1	148.963	-0.611356	0.199715	-3.06114	0.00220493	0.419323
KHNYN	902.077	0.407584	0.133141	3.06129	0.00220389	0.419323
FZD8	1986.74	0.397453	0.129873	3.06032	0.002211	0.419923
NYNRIN	1146.77	0.314051	0.102668	3.05891	0.00222144	0.420847
TMEM26	43.5845	1.10167	0.360156	3.05887	0.00222171	0.420847
CCDC61	114.16	0.663341	0.216887	3.05847	0.00222473	0.420867
PCDH17	1081.72	-0.356882	0.116714	-3.05775	0.00223004	0.421319
EME2	600.12	0.446111	0.145971	3.05616	0.00224192	0.422044
FAT3	13521.7	-0.281055	0.0919783	-3.05567	0.00224559	0.422044
FGFR2	3949.88	0.365906	0.11974	3.05583	0.0022444	0.422044
CLUH	965.733	0.381348	0.12478	3.05617	0.00224183	0.422044
SALL1	2129.95	0.31222	0.102222	3.05434	0.00225556	0.423366
VWA5B1	186.814	0.654798	0.21447	3.0531	0.00226487	0.423459
FREM3	78.1953	-0.81663	0.267463	-3.05324	0.00226383	0.423459
MAPRE2	3804.12	-0.28275	0.0925893	-3.05381	0.00225955	0.423459
ATP6AP2	6197.13	-0.264605	0.0866921	-3.05224	0.0022714	0.424129
MCF2	346.551	-0.423149	0.138692	-3.05099	0.00228089	0.425351
GOLGA6L9	912.701	0.342279	0.112242	3.04947	0.00229248	0.426959
CXorf57	1843.39	-0.309654	0.101563	-3.04889	0.00229687	0.426967
MAP9	2746.1	-0.357343	0.117216	-3.04859	0.00229921	0.426967
TMSB10	22240.3	-0.33103	0.108595	-3.0483	0.00230141	0.426967
FILIP1	570.03	-0.383196	0.125834	-3.04524	0.00232493	0.430777
SPTBN1	18537.9	-0.247589	0.0813807	-3.04235	0.00234736	0.434374
RAB1A	3294.2	-0.27649	0.0909299	-3.0407	0.00236031	0.436212
DIO3	126.884	-0.62676	0.206207	-3.03947	0.00236994	0.43743
PPM1E	1247.54	-0.317381	0.104451	-3.03855	0.00237716	0.438201
PABPC1L	241.156	0.483488	0.159178	3.0374	0.00238629	0.438762
JAG2	372.114	0.42391	0.139557	3.03754	0.00238514	0.438762
RTN4	17385.9	-0.27254	0.0897403	-3.03699	0.00238954	0.4388
ALPK3	69.9258	0.91045	0.299906	3.03579	0.00239909	0.439993
KDM4B	1729.93	0.332165	0.109436	3.03526	0.0024033	0.440205
NPHP4	547.923	0.384636	0.126757	3.03445	0.00240978	0.440273
NGEF	397.471	-0.418113	0.137774	-3.03479	0.00240707	0.440273
NOL4	1763.44	-0.292672	0.0964688	-3.03385	0.00241452	0.440581
KPNA5	2586.65	-0.335574	0.110675	-3.03208	0.00242877	0.442621
ANKRD12	6951.14	-0.356549	0.117616	-3.03147	0.00243364	0.442949
ZDHHC11	255.427	0.507585	0.167515	3.03009	0.00244481	0.44442
KLHL17	225.23	0.565505	0.186677	3.02932	0.00245104	0.444993
GOT1	1526.41	-0.301751	0.0997148	-3.02614	0.00247695	0.448567
FGF7	740.799	-0.441531	0.14589	-3.02645	0.00247441	0.448567
COL4A5	15969.6	0.299572	0.0991279	3.02207	0.00251053	0.454077
HIF3A	310.488	0.513291	0.169931	3.02059	0.00252284	0.455732
CPEB4	3940.1	-0.313579	0.103948	-3.01668	0.00255559	0.459756
ANKRD50	4988.95	-0.364784	0.120947	-3.01606	0.00256082	0.459756
BNC2	123.682	0.635419	0.210681	3.01603	0.00256107	0.459756
TBC1D12	1579.41	-0.298311	0.0988962	-3.01641	0.00255791	0.459756
RAI1	1555.51	0.365849	0.121259	3.01709	0.00255211	0.459756
CBLN1	1122.91	0.535206	0.177517	3.01495	0.00257019	0.46082
MAPK11	811.873	0.409558	0.135971	3.01209	0.00259452	0.464605
MYO1C	353.827	0.419426	0.139274	3.01152	0.00259941	0.464902
FLNB	4008.73	0.384911	0.127831	3.01109	0.0026031	0.464985
PNPLA8	2365.68	-0.29274	0.0972414	-3.01045	0.00260862	0.465396
ARAP3	184.339	0.534898	0.177918	3.00643	0.00264334	0.470901
COL3A1	1262.4	1.32831	0.441868	3.00612	0.00264601	0.470901
UBL3	2515.2	-0.287183	0.0955765	-3.00474	0.00265805	0.47246
MYH9	3197.98	0.373971	0.124496	3.00389	0.0026655	0.472619
CECR2	1961.48	0.32956	0.109699	3.00421	0.00266272	0.472619
SCARF2	185.027	0.598704	0.199389	3.00269	0.00267606	0.473907
UNC13C	379.36	-0.428579	0.142755	-3.00221	0.0026803	0.474076
MAOA	314.54	-0.461798	0.153864	-3.00133	0.00268801	0.474856
ZNF880	1935.42	-0.306832	0.102309	-2.99909	0.0027079	0.477786
ARSA	212.396	0.590284	0.197031	2.99589	0.00273647	0.48106
SPINT2	1046.44	-0.361759	0.120734	-2.99634	0.00273244	0.48106
C6	92.9979	-0.731048	0.244013	-2.99594	0.002736	0.48106
RNF19A	2360.03	-0.276147	0.0922403	-2.99378	0.00275547	0.483781
KIAA1644	1442.19	-0.304052	0.101573	-2.99342	0.00275866	0.483781
ZBTB38	1810.71	-0.311236	0.103992	-2.99287	0.00276365	0.484066
ADGRL2	6203.23	-0.271682	0.090821	-2.9914	0.00277703	0.48582
LAT2	174.177	0.558032	0.186685	2.98917	0.00279737	0.488786
PXDN	3325.05	0.350578	0.117305	2.9886	0.00280261	0.489108
CC2D1A	524.436	0.389499	0.130352	2.98805	0.00280761	0.489388
GCNT1	358.729	0.473428	0.158553	2.98593	0.00282719	0.492206
NXN	1947.75	0.361105	0.120977	2.98492	0.00283655	0.493239
CASKIN2	375.401	0.428619	0.143613	2.98454	0.00284005	0.493254
IL3RA	219.307	0.519832	0.174242	2.98339	0.00285074	0.493919
D2HGDH	418.216	0.499262	0.167339	2.98354	0.00284934	0.493919
BTBD1	3231.51	-0.31714	0.106355	-2.98189	0.00286478	0.495756
GJA1	3010.43	0.925571	0.310589	2.98005	0.00288198	0.498135
HOMER1	1509.95	-0.304456	0.102187	-2.97941	0.00288804	0.498584
ABCA5	1038.46	-0.403528	0.135592	-2.97606	0.00291981	0.503467
SNTG1	859.949	-0.372399	0.1252	-2.97444	0.00293523	0.50552
PTPRO	3790.83	-0.259282	0.0871811	-2.97407	0.00293882	0.505535
ARHGAP33	768.821	0.423519	0.142464	2.97281	0.00295088	0.507004
TELO2	477.289	0.42999	0.144668	2.97225	0.0029563	0.507331
NLK	2162.88	-0.286546	0.0964371	-2.97132	0.00296521	0.508254
IAPP	563.653	-0.432905	0.145759	-2.97	0.00297796	0.509767
PRCP	2033.71	0.271824	0.0915331	2.96968	0.0029811	0.509767
ANKS6	696.979	0.358346	0.120743	2.96784	0.00299903	0.511619
MAPK15	154.503	0.722116	0.243297	2.96805	0.002997	0.511619
ZNF10	1384.12	-0.294829	0.0993636	-2.96717	0.00300551	0.512118
GTF3A	1694.74	-0.298173	0.100522	-2.96625	0.00301458	0.513057
NAV3	3634.66	-0.265451	0.0896034	-2.96251	0.00305141	0.518713
GPR89B	397.176	-0.403142	0.13613	-2.96146	0.00306187	0.519878
ATG2A	376.299	0.422991	0.142909	2.95987	0.00307774	0.521957
METRNL	335.172	0.499974	0.16894	2.95948	0.00308159	0.521996
RRBP1	851.908	0.3804	0.128569	2.95873	0.00308912	0.522658
LEO1	1279.38	-0.33944	0.114909	-2.95398	0.00313702	0.530139
MORF4L2	16211.6	-0.251778	0.0853009	-2.95164	0.00316091	0.533552
NPY1R	251.605	-0.483567	0.163957	-2.94936	0.00318437	0.534383
EFCAB7	729.065	-0.355836	0.12063	-2.94983	0.00317953	0.534383
CUL9	917.563	0.336785	0.114177	2.94967	0.00318115	0.534383
FBLN7	33.9065	1.19489	0.40508	2.94977	0.00318006	0.534383
ABHD15	172.809	0.605941	0.205359	2.95064	0.00317121	0.534383
PLCG1	4388.67	0.295276	0.100268	2.94486	0.003231	0.540976
HECTD2	1817.93	-0.323802	0.109955	-2.94485	0.00323116	0.540976
CSAD	737.268	0.358038	0.121706	2.94182	0.00326293	0.545661
LRCH4	399.69	0.398715	0.135595	2.94049	0.00327695	0.54737
LY6G5B	231.245	0.479716	0.163223	2.93902	0.00329253	0.547543
ZNF697	1798.1	-0.275234	0.0936272	-2.93968	0.00328553	0.547543
PDIK1L	1845.75	-0.291285	0.0991389	-2.93816	0.00330171	0.547543
ECEL1	3860.37	1.06488	0.362568	2.93704	0.00331365	0.547543
NPTX2	539.063	-0.432191	0.147147	-2.93714	0.00331251	0.547543
SH3GL3	503.526	-0.390886	0.133021	-2.93853	0.00329778	0.547543
L3MBTL1	1220.42	0.321615	0.109482	2.93762	0.00330747	0.547543
HSDL1	5510.05	-0.267982	0.091216	-2.93788	0.0033046	0.547543
ZNF764	432.515	0.391236	0.133218	2.93682	0.00331597	0.547543
FANCA	963.823	0.342335	0.116492	2.9387	0.00329592	0.547543
PYROXD2	84.5487	0.739677	0.252025	2.93494	0.00333614	0.550244
PDE12	1938.53	0.303961	0.103579	2.93458	0.00333998	0.550247
AKNA	738.115	0.339553	0.115724	2.93416	0.00334455	0.550371
WNT9B	56.8294	0.894076	0.304781	2.9335	0.00335162	0.550905
SOX8	603.128	0.399864	0.136412	2.93129	0.00337561	0.553587
NLRP1	1689.65	-0.308169	0.10513	-2.93132	0.00337528	0.553587
NECAB2	319.617	-0.434788	0.148393	-2.92997	0.00338993	0.554672
CNRIP1	684.356	-0.327454	0.11176	-2.92999	0.00338975	0.554672
LAMTOR3	2741.94	-0.28123	0.0959955	-2.92962	0.00339382	0.554679
CCDC8	733.408	0.339539	0.115935	2.9287	0.00340384	0.555688
EHBP1L1	172.843	0.58308	0.199192	2.92723	0.00341998	0.557691
CEP131	730.213	0.376597	0.128742	2.92521	0.00344225	0.560689
ZNF276	538.045	0.389528	0.13323	2.92373	0.00345861	0.562717
NOTCH3	1258.82	0.392453	0.134433	2.91932	0.00350792	0.570096
MUM1L1	79.976	0.750957	0.257346	2.91808	0.00352189	0.571723
RTN3	12118.9	-0.255727	0.0876818	-2.91654	0.00353941	0.57392
BLOC1S2	1551.59	-0.282502	0.096923	-2.91471	0.00356019	0.575663
FAM103A1	1017.91	-0.312399	0.107186	-2.91454	0.00356214	0.575663
WSCD1	5282.12	0.265718	0.0911499	2.91517	0.00355494	0.575663
STARD9	1812.12	0.317766	0.109068	2.91348	0.00357423	0.576971
HSPH1	4991.9	-0.238496	0.0818791	-2.91278	0.00358221	0.577612
PTBP1	3149.67	0.30549	0.10491	2.91193	0.00359208	0.578555
DLL1	1187.06	0.372734	0.128102	2.90966	0.00361822	0.580819
ZNF233	432.282	0.437005	0.15017	2.91007	0.00361344	0.580819
SCOC	3818.78	-0.303568	0.104327	-2.90977	0.00361696	0.580819
LMF2	708.533	0.425523	0.146284	2.90888	0.0036273	0.58163
THBS3	985.427	0.321279	0.110494	2.90766	0.00364145	0.583249
SMAP2	1730.86	-0.277977	0.0956651	-2.90573	0.00366395	0.586202
ANKS1B	1596.64	-0.29703	0.102283	-2.904	0.00368423	0.588793
CPEB3	963.343	-0.396913	0.136869	-2.89995	0.00373219	0.595796
ALKBH8	459.62	-0.418283	0.14428	-2.89911	0.00374219	0.596732
ZGPAT	470.386	0.40731	0.140537	2.89824	0.00375261	0.597733
CENPT	725.231	0.353337	0.121978	2.89673	0.00377068	0.599546
APOE	324.046	0.648207	0.223792	2.89648	0.0037738	0.599546
LIN7A	3129.47	-0.285706	0.0986468	-2.89625	0.00377647	0.599546
SLC12A9	407.298	0.448811	0.154983	2.89587	0.00378103	0.599609
FBXL2	1230.55	-0.301704	0.104255	-2.8939	0.00380492	0.602734
GRIA4	1180.28	-0.339919	0.117564	-2.89134	0.00383599	0.606324
MCTP1	495.373	-0.370766	0.128222	-2.8916	0.00383288	0.606324
UBE2Z	1684.14	-0.279773	0.0968707	-2.88811	0.00387563	0.611919
ALDH5A1	1121.35	-0.338136	0.117094	-2.88772	0.00388041	0.612003
SCUBE1	2599.23	0.314455	0.109012	2.88458	0.00391932	0.617464
SMN2	64.5467	0.847213	0.293796	2.88368	0.00393054	0.618556
GSX2	387.629	0.497315	0.172647	2.88052	0.00397015	0.623293
NCOA2	5099.62	-0.256332	0.0889753	-2.88093	0.00396501	0.623293
IL11RA	474.929	0.456061	0.158341	2.88025	0.00397361	0.623293
CDKN2D	861.949	-0.319245	0.110865	-2.87957	0.00398214	0.623951
RAB6B	3218.2	-0.323357	0.112328	-2.8787	0.00399321	0.625007
BRMS1L	662.619	-0.349727	0.12154	-2.87746	0.00400892	0.626785
NBPF10	7200.29	0.271039	0.0942424	2.87598	0.00402776	0.629048
FEZF1	697.912	-0.392816	0.136624	-2.87516	0.00403823	0.630001
FAM160B2	571.744	0.378656	0.131789	2.8732	0.0040634	0.633242
TMEM167A	6756.15	-0.277851	0.096752	-2.87179	0.0040816	0.635391
CNTFR	1650.36	0.33139	0.115449	2.87044	0.00409902	0.637416
CTDSP2	3423.12	0.255585	0.0891544	2.86676	0.00414693	0.644171
CDK8	1781.85	-0.282776	0.0986844	-2.86545	0.00416411	0.646142
KIFC1	1402.19	0.293393	0.102428	2.86438	0.00417832	0.647651
KLF12	5994.61	-0.290125	0.101302	-2.86395	0.00418393	0.647824
RHBDL3	345.707	0.479907	0.16762	2.86306	0.00419566	0.648247
PIF1	339.07	0.523592	0.182858	2.86338	0.00419149	0.648247
DPYD	472.975	-0.397835	0.138998	-2.86217	0.00420752	0.649384
CREG2	901.682	-0.313654	0.10962	-2.86128	0.00421938	0.650517
MICAL1	973.529	0.30634	0.107136	2.85935	0.00424506	0.653778
POU3F3	5906.2	0.270237	0.0945516	2.85809	0.00426198	0.655058
MYO7A	57.8011	0.95068	0.332632	2.85806	0.00426246	0.655058
SBNO2	328.875	0.452835	0.158505	2.85691	0.00427783	0.65529
MFSD6	764.495	-0.32497	0.113732	-2.85732	0.00427231	0.65529
ZFP37	1077.92	-0.302051	0.105719	-2.85712	0.004275	0.65529
FOXN4	102.531	0.648728	0.227099	2.85659	0.00428216	0.65529
SCRIB	1665.44	0.372562	0.130526	2.8543	0.00431311	0.659328
MAP2	60234.1	-0.301409	0.105664	-2.85252	0.00433739	0.662337
NDUFA4	4913.57	-0.267519	0.0938076	-2.85179	0.00434742	0.663166
FAM155A	792.024	-0.309296	0.108513	-2.85031	0.00436771	0.665556
GPR22	262.649	-0.522145	0.183334	-2.84805	0.0043988	0.669586
FBXW7	2389.07	-0.264385	0.0928417	-2.8477	0.00440363	0.669613
KLHL9	5326.73	-0.251132	0.0882306	-2.84632	0.00442279	0.671527
ABLIM3	748.506	-0.339527	0.119295	-2.84612	0.00442553	0.671527
PAQR6	142.608	0.583393	0.205032	2.84537	0.00443597	0.671697
MARVELD1	116.195	0.649771	0.228344	2.84558	0.00443301	0.671697
NBEAL2	424.68	0.450112	0.158346	2.84259	0.00447487	0.674967
REEP4	115.101	0.689439	0.242576	2.84216	0.00448088	0.674967
GDAP1	3866.71	-0.27435	0.0965126	-2.84263	0.00447427	0.674967
AMIGO2	122.312	-0.587941	0.206865	-2.84215	0.00448097	0.674967
FEM1B	7660.72	-0.257187	0.0904679	-2.84286	0.00447114	0.674967
PDP1	3900.31	-0.303769	0.106911	-2.84133	0.00449264	0.676018
ST8SIA4	1062.97	-0.306381	0.107918	-2.83901	0.00452533	0.680226
FAM193B	1066.26	0.339833	0.119747	2.83791	0.00454094	0.681862
HTR5A	29.9358	-1.2203	0.430111	-2.83717	0.0045516	0.682559
COL6A3	688.88	1.27978	0.451116	2.83692	0.00455505	0.682559
SLC19A1	315.804	0.440441	0.155305	2.83597	0.0045687	0.683894
ARL6IP5	2786.74	-0.27701	0.097697	-2.8354	0.0045769	0.68441
MMP25	44.2411	0.965165	0.340601	2.83371	0.00460107	0.687311
LZTS2	1154.86	0.352043	0.124264	2.83303	0.00461092	0.688069
CCNI	12395.9	-0.291724	0.103048	-2.83094	0.0046411	0.691216
ZNF267	442.034	-0.388196	0.137128	-2.83091	0.0046416	0.691216
SLC47A1	153.913	0.522974	0.184819	2.82965	0.00465993	0.693231
TMEM120B	1029.32	0.304808	0.107742	2.82904	0.00466873	0.693824
SDCCAG3	630.243	0.363566	0.128585	2.82744	0.00469216	0.696588
DVL2	1394.53	0.339704	0.120172	2.82681	0.00470142	0.697244
INTS1	1758.29	0.339397	0.120085	2.82631	0.00470875	0.697373
PDE4DIP	10736.3	-0.25535	0.0903543	-2.82609	0.00471197	0.697373
CYP2D6	210.334	0.52949	0.187463	2.8245	0.00473546	0.698939
TFR2	71.1361	0.778234	0.275637	2.82341	0.00475164	0.698939
SRPK2	3983.34	-0.270815	0.0959129	-2.82355	0.00474949	0.698939
GLI2	895.537	0.43294	0.153305	2.82405	0.00474215	0.698939
MCHR1	97.7158	-0.657194	0.232704	-2.82416	0.00474048	0.698939
HSBP1	7080.89	-0.25956	0.0919019	-2.82432	0.00473817	0.698939
FNIP2	2247.44	-0.26495	0.0938751	-2.82236	0.00476711	0.7005
COL4A2	3542.04	0.264917	0.0939143	2.82084	0.00478984	0.70189
POLG	1289.95	0.292161	0.103596	2.82018	0.00479964	0.70189
SBDS	2111.86	-0.260995	0.0925484	-2.8201	0.00480092	0.70189
LGALSL	1290.19	-0.295007	0.104605	-2.82019	0.0047995	0.70189
KAT2A	740.644	0.346758	0.122908	2.82128	0.00478328	0.70189
PDE5A	3807.57	-0.340576	0.120814	-2.81901	0.00481717	0.703553
SEC31B	579.829	0.361937	0.128451	2.8177	0.00483689	0.705719
CALY	320.828	-0.415862	0.14769	-2.81577	0.00486607	0.709257
SGK1	539.773	-0.382034	0.135719	-2.81488	0.00487948	0.710495
SKIV2L	982.28	0.314682	0.111805	2.81455	0.00488458	0.710519
NID1	181.824	0.568572	0.202083	2.81355	0.0048997	0.712001
RBM38	480.139	0.389941	0.138623	2.81296	0.00490878	0.712601
GRTP1	176.805	0.496564	0.176573	2.81222	0.00492006	0.71352
YWHAB	8603.24	-0.254008	0.0903548	-2.81123	0.0049353	0.714138
EPB41L1	1952.02	-0.308358	0.109698	-2.81097	0.00493918	0.714138
NGFR	154.763	-0.663659	0.23605	-2.81152	0.00493085	0.714138
LOXL1	300.02	0.621666	0.221328	2.80881	0.00497255	0.718242
FABP3	396.651	-0.392477	0.139839	-2.80663	0.00500629	0.721123
PLEKHB2	4933.67	-0.233367	0.0831411	-2.80688	0.00500242	0.721123
VDAC3	3284.3	-0.25412	0.0905453	-2.80655	0.00500751	0.721123
UACA	581.889	0.344072	0.122614	2.80614	0.0050139	0.721323
MTPN	7327.73	-0.24238	0.0863874	-2.80573	0.00502031	0.721525
IBA57	698.681	0.344277	0.122831	2.80285	0.00506526	0.727261
CSNK1G3	2413.23	-0.284194	0.10143	-2.80186	0.00508087	0.728398
COPS8	2459.84	-0.269019	0.0960196	-2.80171	0.00508329	0.728398
ARMCX1	550.771	-0.347413	0.124148	-2.79838	0.005136	0.734491
CDON	4587.01	0.258957	0.0925307	2.79861	0.0051323	0.734491
SIX3	586.209	-0.427167	0.15267	-2.79797	0.00514244	0.734684
RAB14	2493.49	-0.319333	0.114199	-2.79628	0.00516954	0.737823
ZYG11B	5553.07	-0.247537	0.0885352	-2.79592	0.00517527	0.737911
HAUS5	423.081	0.36791	0.131616	2.79533	0.00518463	0.737941
SNX30	2024.66	-0.261086	0.0934031	-2.79526	0.00518572	0.737941
SLITRK3	454.75	-0.405056	0.144937	-2.79471	0.00519461	0.738477
CIC	1337.74	0.381678	0.136673	2.79264	0.00522803	0.742497
NECAB1	407.192	-0.428065	0.153334	-2.79171	0.00524303	0.743894
LBH	3465.64	-0.261075	0.0935724	-2.79009	0.00526933	0.746891
STAM2	1727.77	-0.280724	0.100655	-2.78898	0.00528739	0.748713
FMNL3	982.4	0.318331	0.114183	2.78791	0.00530492	0.750459
MID1IP1	1170.5	0.382773	0.137362	2.7866	0.00532634	0.752663
HDX	581.711	-0.366024	0.131364	-2.78632	0.00533095	0.752663
AKAP17A	958.653	0.344966	0.123859	2.78516	0.00535015	0.752674
INO80B	322.022	0.442259	0.158777	2.78541	0.00534597	0.752674
RYBP	2650.25	-0.351015	0.12605	-2.78474	0.00535713	0.752674
LTB4R	90.799	0.692801	0.248772	2.78489	0.00535466	0.752674
HPGD	109.618	-0.647174	0.232319	-2.78571	0.00534103	0.752674
ATP6V1E1	1848.63	-0.283711	0.101933	-2.78331	0.00538074	0.754551
EDEM3	2686.77	-0.255931	0.0919628	-2.78298	0.00538619	0.754551
DISP3	1092.17	0.336126	0.120778	2.78302	0.0053856	0.754551
UNC5B	461.7	0.429256	0.154311	2.78175	0.00540663	0.756678
DYNC1LI1	2489.33	-0.244713	0.0880193	-2.78022	0.00543214	0.759512
STARD3NL	2137.1	-0.250692	0.0901995	-2.77931	0.00544746	0.760724
FCHSD1	447.365	0.382109	0.137495	2.77908	0.00545136	0.760724
SCAMP1	5228.37	-0.305884	0.110101	-2.77821	0.00546593	0.762019
KCNJ3	630.14	-0.366228	0.131909	-2.77637	0.00549691	0.765597
DTX2	152.766	0.540044	0.194621	2.77484	0.00552285	0.768468
RNF14	1961.46	-0.276696	0.0997722	-2.77327	0.00554956	0.771439
C8orf46	76.5167	-0.807975	0.291427	-2.77248	0.00556317	0.772235
CNTN6	43.4572	-0.94315	0.340203	-2.77231	0.00556599	0.772235
CACNB4	867.397	-0.374671	0.135179	-2.77167	0.00557698	0.773014
DYNLT3	517.397	-0.357537	0.129026	-2.77103	0.00558788	0.773039
FAM8A1	2347.98	-0.262327	0.094661	-2.77122	0.00558465	0.773039
CAD	1409.71	0.308266	0.111283	2.77011	0.0056037	0.773302
ATP5F1	3638.47	-0.252659	0.0912092	-2.7701	0.00560394	0.773302
ZNF512	3046.03	-0.261977	0.0945772	-2.76999	0.00560587	0.773302
NFKBID	92.5283	0.679868	0.245522	2.76907	0.00562161	0.773992
VTA1	2792.45	-0.257272	0.092904	-2.76922	0.00561901	0.773992
DOC2B	230.451	-0.545145	0.196892	-2.76876	0.00562705	0.774002
BTRC	2291.45	-0.251153	0.09073	-2.76813	0.00563782	0.774743
GAS2L1	166.759	0.545193	0.197025	2.76712	0.00565535	0.775673
RASA4	1963.19	0.255999	0.0925144	2.76713	0.00565525	0.775673
KCNN3	1199.44	0.287345	0.103906	2.76542	0.00568489	0.778245
MPV17L	784.182	0.401006	0.144996	2.76563	0.00568123	0.778245
DMXL2	6909.78	-0.270076	0.0976853	-2.76475	0.00569662	0.77911
CRABP2	571.982	0.487607	0.176449	2.76345	0.00571941	0.781485
MFSD10	680.964	0.434824	0.157372	2.76303	0.00572668	0.781738
AGTPBP1	5211.85	-0.247831	0.0897057	-2.76271	0.00573232	0.781768
IL2RG	70.6439	0.727206	0.263385	2.761	0.00576242	0.78513
SH3GLB1	3897.34	-0.289815	0.10503	-2.75934	0.00579186	0.786526
UBE2E3	1441.7	-0.26101	0.0945965	-2.75919	0.0057945	0.786526
ACSL3	7706.67	-0.264465	0.0958378	-2.7595	0.00578891	0.786526
SYNDIG1L	132.093	-0.629689	0.228205	-2.75931	0.00579232	0.786526
ARHGEF40	1806.7	0.28275	0.102505	2.75841	0.00580831	0.78766
HOMER2	2332.46	-0.286197	0.10386	-2.75559	0.00585862	0.792724
EPHA3	8155.73	-0.239617	0.0869574	-2.75556	0.00585911	0.792724
SLC25A46	2257.37	-0.284014	0.103076	-2.75539	0.00586215	0.792724
IDS	5330.94	-0.336136	0.122008	-2.75503	0.00586869	0.792864
AMDHD1	243.7	0.531141	0.192842	2.75429	0.00588202	0.793921
SPIN1	6548.15	-0.218484	0.079358	-2.75314	0.0059027	0.795967
VAX1	67.107	0.851374	0.309407	2.75163	0.00592991	0.798889
CAB39L	1112.49	-0.307061	0.111697	-2.74907	0.00597649	0.803662
FAM181B	1103.98	0.345928	0.125832	2.74912	0.00597559	0.803662
SNX10	1688.65	-0.307772	0.111987	-2.74829	0.00599069	0.804821
HMOX1	50.5777	0.841732	0.306422	2.74697	0.00601488	0.805817
SULT1A3	507.187	0.401883	0.146285	2.74726	0.00600946	0.805817
RASGRF1	1129.29	-0.292642	0.106512	-2.74751	0.0060049	0.805817
STC2	91.2045	0.648471	0.236256	2.74478	0.00605513	0.810458
CLUL1	276.996	-0.430691	0.157112	-2.74129	0.00611987	0.818362
OLFM2	971.493	-0.28588	0.104351	-2.73959	0.00615152	0.821663
CAMSAP2	6303.42	-0.283325	0.103428	-2.73936	0.00615596	0.821663
H6PD	1460.68	0.320009	0.116864	2.73831	0.00617564	0.823529
MXRA8	374.134	0.447801	0.163621	2.73681	0.0062038	0.826519
NXPH1	194.918	-0.501377	0.183218	-2.7365	0.00620959	0.826525
CLTC	20729.2	-0.247922	0.0906523	-2.73487	0.00624054	0.829115
ZBTB34	1447.31	-0.262474	0.0959628	-2.73516	0.00623498	0.829115
IGSF1	821.134	-0.320289	0.117188	-2.73312	0.00627374	0.832758
GCN1	3570.55	0.253281	0.0927327	2.73131	0.0063084	0.836588
AMN1	898.875	-0.299657	0.109728	-2.7309	0.00631619	0.836852
TNFRSF21	917.218	-0.343326	0.125742	-2.73039	0.00632594	0.837374
DHX34	513.286	0.359642	0.131847	2.72772	0.00637729	0.84225
CHTF18	500.751	0.410936	0.150678	2.72724	0.0063866	0.84225
C2orf16	331.065	-0.417075	0.152945	-2.72696	0.00639199	0.84225
EBF2	236.61	0.497196	0.182249	2.72811	0.00636981	0.84225
GRN	883.256	0.449079	0.164657	2.72737	0.00638415	0.84225
ELMOD1	455.084	-0.389301	0.142836	-2.72552	0.00642006	0.845176
LYST	2829.57	-0.290383	0.106573	-2.72472	0.00643555	0.84567
PRRX1	87.9153	0.702841	0.257949	2.72473	0.0064355	0.84567
YWHAG	14701.9	-0.221848	0.0814385	-2.72412	0.00644732	0.846446
ACSF2	121.398	0.605253	0.222219	2.72368	0.00645588	0.846798
FAM49B	3212.36	-0.26098	0.095842	-2.72303	0.00646869	0.846957
HERC2	11734.4	0.260729	0.09575	2.72302	0.00646884	0.846957
ATP1A3	3296.43	-0.327399	0.120355	-2.72028	0.0065226	0.851675
BMP7	1859.77	0.330852	0.121603	2.72075	0.00651338	0.851675
NDE1	741.968	0.294657	0.108316	2.72035	0.00652137	0.851675
COL22A1	186.516	0.4829	0.177567	2.71954	0.00653722	0.852812
TNKS1BP1	1802.15	0.329505	0.121197	2.71877	0.00655259	0.854043
LCORL	2494.76	-0.280279	0.103127	-2.71781	0.00657156	0.854199
CADM1	7688.27	-0.237884	0.0875274	-2.71782	0.00657128	0.854199
TBC1D16	6963.28	0.271394	0.0998512	2.71798	0.0065682	0.854199
CLASRP	458.013	0.386308	0.142203	2.7166	0.00659568	0.856562
ATP11A	1923.6	0.408508	0.150452	2.7152	0.00662364	0.859419
BEX2	3408.84	-0.271209	0.0998988	-2.71484	0.00663088	0.859584
LDLR	2477.78	0.27133	0.099964	2.71428	0.00664209	0.860263
FASTKD2	1449.39	-0.276281	0.101861	-2.71234	0.00668107	0.864536
E2F1	746.588	0.352235	0.13001	2.70929	0.00674265	0.86991
PIK3CD	192.396	0.49521	0.182815	2.7088	0.00675277	0.86991
CCR3	57.2302	0.834195	0.307948	2.70888	0.00675103	0.86991
DDX24	5019	-0.224104	0.0826957	-2.70998	0.00672869	0.86991
UBR1	3580.71	-0.249805	0.092191	-2.70965	0.00673542	0.86991
MAML1	1547.5	0.287531	0.106196	2.70755	0.00677824	0.871646
CTNNA2	5385.95	-0.227597	0.0840604	-2.70754	0.00677834	0.871646
BACH1	4415.96	-0.251379	0.0928728	-2.7067	0.00679553	0.872299
TAOK3	2507.23	-0.262521	0.0969838	-2.70685	0.00679251	0.872299
CHMP2B	1127.92	-0.300731	0.111145	-2.70575	0.006815	0.873438
LUC7L	2507.35	0.288477	0.106619	2.70568	0.00681652	0.873438
KIF3A	4912.22	-0.300623	0.111234	-2.70261	0.00687976	0.880758
FYCO1	402.8	0.360577	0.133474	2.70149	0.00690302	0.882952
CMTM3	560.58	0.328208	0.121518	2.7009	0.00691528	0.883736
DMPK	622.942	0.352143	0.13048	2.69883	0.0069584	0.888459
AKAP9	14160.2	-0.244013	0.0904531	-2.69768	0.00698252	0.89075
CASQ2	43.1783	1.27309	0.472261	2.69573	0.00702348	0.894884
PABPN1	3867.23	0.291283	0.108061	2.69555	0.00702734	0.894884
NADSYN1	947.386	0.315005	0.116892	2.69484	0.00704229	0.895996
AZIN1	11267.1	-0.246757	0.0916274	-2.69305	0.00708026	0.900032
SHROOM4	431.1	0.377347	0.140152	2.69242	0.00709363	0.900144
PIEZO2	353.051	0.388447	0.144273	2.69245	0.007093	0.900144
DCHS1	5238.13	0.307696	0.114331	2.69128	0.00711792	0.902433
NNAT	17844.3	-0.268208	0.0997645	-2.68842	0.00717918	0.909399
DIO2	679.817	0.324186	0.120736	2.68508	0.00725133	0.917732
ZNF439	733.361	-0.311154	0.115915	-2.68433	0.00726746	0.918161
ABCA4	101.63	0.828813	0.308756	2.68436	0.00726685	0.918161
FAM172A	2479.51	-0.248207	0.0925067	-2.68313	0.00729368	0.920667
G3BP2	9452.21	-0.229209	0.0854539	-2.68226	0.00731268	0.922258
PLCB1	3059.32	-0.267352	0.0997219	-2.68097	0.00734087	0.924511
SAMD4A	854.776	0.287845	0.10737	2.68086	0.00734337	0.924511
TRIM36	1428.82	-0.270489	0.10094	-2.6797	0.00736877	0.926091
MAN2C1	987.7	0.370804	0.138361	2.67998	0.00736267	0.926091
MLC1	919.923	0.339935	0.12698	2.67707	0.00742685	0.932577
FGF12	608.545	-0.330847	0.123641	-2.67586	0.00745386	0.933093
NDFIP1	6013.79	-0.255587	0.0955206	-2.67572	0.00745685	0.933093
ARPC5	3215.43	-0.23591	0.0881586	-2.67597	0.00745126	0.933093
ZFP3	156.014	-0.520607	0.194533	-2.67619	0.00744633	0.933093
CLK2	980.464	0.297761	0.111359	2.67387	0.00749806	0.937437
DIP2A	1570.04	0.292002	0.109276	2.67215	0.00753667	0.940855
AP2B1	9852.01	-0.345135	0.129164	-2.67207	0.00753846	0.940855
SCG3	2133.29	-0.412664	0.154468	-2.67152	0.00755081	0.941581
RTEL1	544.082	0.344945	0.129192	2.67002	0.00758465	0.943353
LONRF2	5249.25	-0.285536	0.106925	-2.67045	0.00757506	0.943353
RHPN1	493.527	0.443895	0.166246	2.67011	0.00758259	0.943353
SDK1	1169.61	0.347831	0.130359	2.66827	0.00762438	0.947477
RBMXL1	1530.48	-0.271022	0.101595	-2.66766	0.00763812	0.948366
MOV10	397.521	0.409147	0.153402	2.66716	0.00764953	0.948966
HDAC10	305.624	0.422353	0.158416	2.66611	0.00767342	0.951111
TGIF2	1028.05	0.286573	0.107514	2.66545	0.00768859	0.952172
CDH9	102.003	-0.609096	0.228663	-2.66373	0.00772803	0.956236
C3orf70	542.814	-0.432287	0.162319	-2.66319	0.00774031	0.956915
GGA2	1844.99	0.269367	0.101166	2.66262	0.00775343	0.956915
DUSP26	371.807	-0.39028	0.146577	-2.66263	0.00775327	0.956915
TRUB1	1382.93	-0.287238	0.107899	-2.6621	0.0077655	0.957584
DENND3	298.725	0.406072	0.152589	2.66121	0.0077861	0.957667
TXNDC16	1872.45	-0.26929	0.101182	-2.66145	0.00778048	0.957667
CTDSP1	500.173	0.370441	0.139195	2.66132	0.00778347	0.957667
ZNF644	6223.18	-0.248722	0.0934807	-2.66068	0.00779841	0.958363
AP1G2	381.569	0.412113	0.154959	2.6595	0.00782556	0.96088
C1orf35	344.903	0.402813	0.151479	2.65921	0.00783248	0.960912
GALNT14	339.117	0.382103	0.143714	2.65878	0.00784235	0.961305
SMAD6	100.838	0.675426	0.254121	2.65789	0.00786308	0.963026
RCAN1	1599	-0.261324	0.0983756	-2.65639	0.00789827	0.966516
OCIAD2	229.572	-0.452569	0.170411	-2.65576	0.00791304	0.967502
OAF	247.001	0.470533	0.177311	2.65372	0.00796108	0.97255
TMEM184B	950.96	0.35703	0.134588	2.65277	0.00798349	0.974462
MR1	207.286	0.48978	0.184738	2.65122	0.00802026	0.97794
WDR97	161.67	0.489529	0.18466	2.65097	0.00802598	0.97794
ELAVL4	2840.83	-0.285338	0.107646	-2.65071	0.00803233	0.97794
HERC1	13182.9	-0.224029	0.0845355	-2.65011	0.0080465	0.978838
PTPN18	366.771	0.353786	0.133538	2.64933	0.0080651	0.979448
ARHGAP39	485.307	0.387194	0.146146	2.64936	0.00806438	0.979448
PTPRR	268.146	-0.427362	0.161338	-2.64886	0.0080764	0.979994
PLIN5	269.985	0.407469	0.153873	2.64808	0.00809506	0.980607
HES5	1140.21	0.438865	0.165722	2.6482	0.00809225	0.980607
ARX	739.549	0.306544	0.115807	2.64702	0.00812034	0.982844
SLC16A6	522.757	-0.361615	0.136638	-2.64652	0.00813239	0.983477
TEPSIN	227.897	0.458517	0.173299	2.64581	0.00814956	0.984727
SLC27A1	909.764	0.282663	0.10697	2.64245	0.00823097	0.990725
CEP170B	916.433	0.310134	0.117345	2.64293	0.00821919	0.990725
ARF4	3280.71	-0.252484	0.0955531	-2.64234	0.00823356	0.990725
YJEFN3	114.03	0.580135	0.219539	2.64252	0.00822927	0.990725
RAB11A	6059.27	-0.229136	0.0867027	-2.64278	0.00822283	0.990725
PPP1R12C	1130.1	0.310016	0.117431	2.63998	0.00829114	0.995231
ZBTB11	1916.44	-0.274518	0.103986	-2.63995	0.00829172	0.995231
GEM	545.599	0.527129	0.199655	2.6402	0.00828572	0.995231
CYP4X1	117.171	-0.549495	0.208269	-2.6384	0.00832988	0.998979
CNNM3	501.522	0.344434	0.13058	2.63771	0.00834675	0.999339
RNF11	4372.76	-0.22864	0.0866805	-2.63773	0.00834622	0.999339
SPTBN5	52.1285	0.815755	0.309561	2.6352	0.00840873	1
MEIS1	5769.78	-0.223366	0.0847278	-2.63627	0.00838218	1
C18orf32	2255.22	-0.256757	0.0974322	-2.63523	0.00840799	1
MAPK6	5925.81	-0.243732	0.0924889	-2.63525	0.0084075	1
FTO	2811.11	-0.232844	0.0883502	-2.63547	0.00840218	1
ELP3	1721.91	-0.257872	0.0978692	-2.63486	0.00841717	1
PXN	500.089	0.383519	0.14562	2.63371	0.00844581	1
CTSH	196.14	0.491719	0.186703	2.6337	0.0084461	1
TROAP	545.353	0.309099	0.117415	2.63254	0.00847489	1
SCAF1	529.539	0.373883	0.142201	2.62927	0.00855695	1
ATP6V0A1	3159.19	-0.24695	0.0939164	-2.62947	0.00855187	1
RAB2A	4041.58	-0.242895	0.092403	-2.62865	0.00857242	1
CDH11	1215.51	-0.26418	0.100511	-2.62837	0.00857948	1
PCSK1N	1231.55	-0.374566	0.142527	-2.62804	0.00858783	1
RAB31	2679.43	-0.272341	0.103677	-2.62681	0.00861892	1
SLC26A10	253.156	0.443246	0.16876	2.62648	0.00862722	1
GPR176	99.7218	-0.655911	0.249745	-2.62632	0.00863146	1
TMEM126A	497.844	-0.318133	0.121146	-2.62603	0.0086387	1
CCDC84	346.004	0.375918	0.143191	2.62529	0.0086576	1
TMTC1	4593.75	-0.273466	0.104199	-2.62445	0.00867887	1
ADGRB2	2666.92	0.318714	0.121477	2.62367	0.0086989	1
TMEM169	1186.05	-0.254959	0.097187	-2.62338	0.00870615	1
S1PR3	640.384	0.373801	0.142569	2.62189	0.0087443	1
CCDC126	472.98	-0.348898	0.133095	-2.62143	0.0087562	1
ZNF25	2079.67	-0.26534	0.101227	-2.62123	0.00876142	1
PI15	207.223	-0.58498	0.223349	-2.61913	0.00881544	1
LRRC40	2080.59	-0.280321	0.107056	-2.61845	0.00883302	1
DAAM1	4652.73	-0.283873	0.108439	-2.61782	0.00884941	1
XRCC3	756.468	0.341377	0.130406	2.6178	0.00884997	1
CISD1	955.414	-0.296538	0.113342	-2.6163	0.00888893	1
TMEM259	1745.13	0.38865	0.14865	2.61454	0.00893485	1
PKN3	240.453	0.440906	0.16862	2.6148	0.00892804	1
GPRIN1	2793.13	-0.259778	0.0994327	-2.6126	0.00898558	1
NUTM2F	137.757	0.510884	0.195614	2.6117	0.00900937	1
MTMR6	2534.94	-0.257262	0.0985168	-2.61135	0.00901858	1
LLGL1	3160.61	0.295633	0.113205	2.61148	0.00901503	1
ENO2	4632.06	-0.2147	0.0822338	-2.61085	0.00903185	1
GNG3	975.244	-0.334644	0.128233	-2.60966	0.00906315	1
LRRC61	102.401	-0.638367	0.244691	-2.60887	0.00908416	1
MCTS1	888.797	-0.296883	0.113869	-2.60724	0.00912746	1
GABBR1	3407.36	-0.234716	0.0900294	-2.6071	0.00913123	1
ATP6V0D2	85.2672	0.655103	0.251258	2.6073	0.00912603	1
GRM3	1473.16	-0.250124	0.0960314	-2.60461	0.0091979	1
HCN3	747.537	0.297551	0.114256	2.60425	0.00920745	1
CCL22	96.3842	0.642661	0.246805	2.60392	0.00921629	1
CPT1B	612.311	0.43286	0.166343	2.60222	0.00926226	1
BZW2	2909.36	-0.235833	0.0907083	-2.59991	0.00932484	1
NOVA1	1634.91	-0.408271	0.15708	-2.59913	0.00934604	1
DAPK2	178.73	0.479078	0.184416	2.59781	0.00938204	1
GPHN	1950.86	-0.25641	0.0986928	-2.59806	0.00937516	1
LIPG	1601.88	0.292137	0.112451	2.59789	0.00937988	1
FGF13	3865.91	-0.213354	0.0821488	-2.59716	0.00939984	1
SLC2A8	376.141	0.4326	0.1666	2.59664	0.009414	1
MBLAC2	525.724	-0.376109	0.144911	-2.59545	0.00944672	1
TRAF3IP2	376.283	0.395372	0.152319	2.59568	0.00944032	1
RAB39B	993.63	-0.29564	0.113928	-2.59498	0.00945972	1
CGN	273.596	0.4469	0.172272	2.59415	0.00948243	1
CDC42	10471.5	-0.237038	0.0914471	-2.59208	0.0095398	1
CSF2RA	101.814	0.595214	0.2297	2.59126	0.00956251	1
HCRTR2	56.7933	-0.796874	0.30778	-2.58911	0.0096225	1
CERS6	6499.05	-0.229076	0.0885131	-2.58804	0.00965235	1
STXBP5	1567.1	-0.262369	0.101369	-2.58827	0.00964607	1
HIC2	1014.71	0.291006	0.11254	2.5858	0.00971535	1
RSL24D1	3456.97	-0.240295	0.0929212	-2.58601	0.00970948	1
UBAP1L	70.8342	0.682987	0.264084	2.58625	0.00970263	1
ORAOV1	341.516	0.374015	0.14466	2.58548	0.00972432	1
FBXL6	247.058	0.473183	0.183061	2.58483	0.00974264	1
SPATA13	3244.4	0.241315	0.0933849	2.58409	0.00976354	1
MOB4	2662.04	-0.274334	0.106176	-2.58377	0.00977279	1
DPP6	2182.09	-0.238521	0.0923285	-2.58339	0.00978336	1
ARHGAP31	196.312	0.47397	0.183503	2.58289	0.00979756	1
AP3D1	3583.88	0.27064	0.104822	2.58189	0.00982616	1
NDST3	749.574	-0.309429	0.119855	-2.5817	0.00983148	1
MAN1A2	5888.55	-0.249213	0.096573	-2.58057	0.00986383	1
CAMK1G	228.09	-0.431192	0.167112	-2.58025	0.00987277	1
GSPT2	1218.56	-0.250729	0.0972491	-2.57821	0.00993122	1
ARF3	4114.19	-0.220371	0.085491	-2.57771	0.00994577	1
RNF125	217.224	0.447507	0.173547	2.57859	0.00992033	1
FYTTD1	4530.85	-0.241255	0.0935816	-2.57802	0.0099369	1
DGKQ	457.826	0.406538	0.157699	2.57795	0.00993897	1
MTMR9	3451.12	-0.241287	0.093648	-2.57653	0.00997977	1
RASGEF1B	890.329	-0.276869	0.10745	-2.57672	0.0099743	1
GRIA1	8648.18	-0.219678	0.0853203	-2.57474	0.0100315	1
SLC29A4	1361.54	0.28757	0.111677	2.57502	0.0100235	1
REV3L	5644.44	-0.291261	0.113114	-2.57494	0.0100258	1
LSAMP	7258.58	-0.264988	0.102934	-2.57434	0.0100433	1
GSTM3	1531.82	-0.24304	0.0945371	-2.57084	0.0101453	1
GALNT12	208.937	0.55084	0.214307	2.57034	0.01016	1
ELN	167.231	0.566903	0.220569	2.57018	0.0101645	1
LAMC3	35.8767	0.931827	0.362717	2.56902	0.0101987	1
PTCH2	578.994	0.471103	0.183397	2.56876	0.0102062	1
ADCY3	859.207	0.314425	0.122413	2.56856	0.0102123	1
PSRC1	989.437	0.310562	0.120935	2.568	0.0102286	1
USMG5	1691.7	-0.250603	0.0975768	-2.56827	0.0102208	1
ZFP82	1072.65	-0.273209	0.1065	-2.56535	0.0103073	1
EMX1	268.307	0.451742	0.176175	2.56417	0.0103422	1
PLEKHM1	831.633	0.28359	0.110582	2.56451	0.0103321	1
VMP1	1529.37	-0.272743	0.10636	-2.56434	0.0103374	1
HSPA13	5929.53	-0.261209	0.101891	-2.56362	0.0103587	1
ATF2	4213.26	-0.250272	0.0976254	-2.5636	0.0103594	1
GHITM	3928.34	-0.241735	0.0943128	-2.56312	0.0103736	1
EFNA1	65.5857	0.753478	0.294326	2.56001	0.0104668	1
NCOR2	768.173	0.464673	0.181549	2.55949	0.0104825	1
DUS1L	673.239	0.349013	0.136427	2.55825	0.0105201	1
CACNA1H	1800.32	0.317957	0.124369	2.55656	0.0105712	1
TMEM150C	212.994	-0.423411	0.165648	-2.55609	0.0105857	1
ZNF384	779.271	0.281253	0.110064	2.55537	0.0106076	1
ZIC2	834.898	0.300955	0.117789	2.55504	0.0106176	1
TAPBP	471.536	0.402675	0.157658	2.55411	0.0106461	1
PIGQ	739.647	0.323037	0.126471	2.55423	0.0106423	1
TNRC18	3662.08	0.316215	0.123863	2.55294	0.0106819	1
HCFC2	1111.71	-0.301212	0.117984	-2.553	0.01068	1
OBSL1	1663.87	0.349369	0.136899	2.55202	0.0107101	1
DZIP3	3503.02	-0.225826	0.0885236	-2.55103	0.0107405	1
COPS2	3062.07	-0.262371	0.102888	-2.55007	0.0107702	1
MGAT4A	1562.13	-0.261614	0.102596	-2.54993	0.0107744	1
ARHGEF9	4629.21	-0.205857	0.0807192	-2.55029	0.0107635	1
MAPK12	513.521	0.387397	0.151958	2.54937	0.0107919	1
TCF7L1	155.743	0.514676	0.201874	2.54949	0.0107882	1
DCAF15	557.434	0.332209	0.130362	2.54835	0.0108234	1
BAMBI	376.49	0.415179	0.162941	2.54802	0.0108335	1
IQGAP3	1088.43	0.272856	0.107083	2.54809	0.0108316	1
HOOK1	604.453	-0.318508	0.125055	-2.54694	0.0108674	1
GPR12	675.637	-0.292401	0.114807	-2.54689	0.0108687	1
CLCN3	6631.01	-0.218105	0.0856647	-2.54603	0.0108956	1
SNX16	284.268	-0.404376	0.158828	-2.54599	0.0108968	1
FBLN1	1683.46	0.27806	0.109275	2.54458	0.010941	1
ZNF335	709.378	0.299466	0.117703	2.54426	0.0109509	1
VPS37B	1290.64	0.261594	0.102879	2.54274	0.0109986	1
DNHD1	401.254	0.392928	0.154561	2.54222	0.0110152	1
ITPRIPL2	199.059	0.457715	0.180072	2.54185	0.0110268	1
ANKMY2	1306.29	-0.262296	0.103241	-2.54063	0.0110652	1
IDUA	135.058	0.555928	0.218797	2.54084	0.0110588	1
INPP4B	610.127	-0.340572	0.134066	-2.54033	0.0110748	1
NUP93	5739.7	-0.223987	0.0881614	-2.54064	0.0110649	1
FKBP10	1958.54	0.330301	0.130025	2.54028	0.0110763	1
POFUT2	500.498	0.377558	0.148675	2.5395	0.0111013	1
ZNF217	1705.58	0.259059	0.102032	2.53899	0.0111172	1
GOLIM4	1808.64	0.24264	0.0955552	2.53927	0.0111085	1
TRIM56	190.055	0.450537	0.177467	2.53872	0.011126	1
PLEKHG5	512.618	0.441093	0.173738	2.53884	0.0111221	1
MTRNR2L4	67.9273	0.863065	0.3399	2.53917	0.0111115	1
KRR1	1832.69	-0.270944	0.106804	-2.53685	0.0111856	1
SLC9A3R1	380.816	0.452084	0.178203	2.5369	0.0111838	1
PRELP	215.826	0.45141	0.177977	2.53634	0.0112019	1
FAM134B	689.175	-0.284226	0.112129	-2.53482	0.0112506	1
SRSF4	2464.07	0.230758	0.0910489	2.53444	0.0112627	1
ELMO3	83.6911	0.624978	0.246707	2.53328	0.0113	1
CYB561A3	652.906	0.298966	0.118076	2.53199	0.0113419	1
SLC35F5	2157.25	0.247606	0.0977945	2.5319	0.0113447	1
C16orf45	2641.07	-0.253726	0.100232	-2.53139	0.0113612	1
SMARCD2	568.306	0.331953	0.131174	2.53062	0.011386	1
FZR1	1693.95	0.308911	0.122114	2.5297	0.0114159	1
NOMO2	1886.73	-0.232856	0.0920854	-2.5287	0.0114487	1
UBE2N	4381.66	-0.212742	0.0841414	-2.52839	0.0114588	1
PABPC5	395.087	-0.359589	0.142268	-2.52755	0.0114862	1
ARNTL2	691.726	-0.31918	0.126289	-2.52737	0.011492	1
TMCC1	2160.31	-0.258532	0.102306	-2.52704	0.0115027	1
LRRC8B	1731.06	-0.301535	0.1194	-2.52542	0.0115561	1
SLC24A4	101.19	0.658211	0.260619	2.52557	0.0115512	1
CHAF1A	1128.53	0.273894	0.108509	2.52415	0.0115978	1
GOLGA8B	1159.55	0.325916	0.129149	2.52358	0.0116168	1
MYO16	608.513	-0.396905	0.157344	-2.52253	0.0116515	1
NIPAL3	790.881	-0.271491	0.107638	-2.52227	0.0116601	1
HMGCR	18284.6	-0.218498	0.0866519	-2.52156	0.0116835	1
KCNG1	642.783	0.393402	0.156049	2.52101	0.0117018	1
DCLK3	164.17	-0.474051	0.188046	-2.52093	0.0117044	1
TRIM73	187.535	0.509542	0.202218	2.51976	0.0117434	1
GFPT1	5557.1	-0.243504	0.0966424	-2.51964	0.0117475	1
KLHL2	1459.07	-0.246854	0.0979874	-2.51924	0.011761	1
MROH1	583.893	0.304241	0.120781	2.51896	0.0117703	1
PKIB	733.113	-0.30096	0.119496	-2.51859	0.0117827	1
ANGEL1	601.228	0.304175	0.120873	2.51648	0.0118532	1
CBX2	2479.06	0.303151	0.120449	2.51685	0.0118409	1
WDR24	394.448	0.365063	0.145075	2.51637	0.011857	1
TOP3B	604.298	0.374436	0.148833	2.51582	0.0118757	1
BRAT1	965.288	0.410014	0.163066	2.51441	0.0119231	1
CASC10	432.994	0.335736	0.13352	2.5145	0.0119201	1
SOCS5	1027.38	-0.264667	0.105254	-2.51457	0.0119179	1
OLFM3	661.976	-0.364297	0.144936	-2.5135	0.0119538	1
RABEP1	7627.98	-0.214326	0.0853081	-2.51238	0.011992	1
MRAP2	115.367	-0.55522	0.221037	-2.51188	0.0120089	1
LRRTM2	2996.51	-0.261365	0.104062	-2.51162	0.012018	1
SALL3	478.279	0.428032	0.17046	2.51104	0.0120376	1
CCSER1	4041.26	-0.281162	0.111995	-2.5105	0.0120561	1
BSCL2	2871.46	-0.239651	0.0954691	-2.51025	0.0120647	1
CAT	747.616	0.295607	0.117885	2.50759	0.0121558	1
RNF175	235.431	-0.412205	0.1645	-2.50581	0.0122172	1
TNFRSF11A	43.3622	0.841579	0.33594	2.50514	0.0122401	1
CPE	9020.06	-0.229771	0.0917347	-2.50474	0.0122543	1
KIAA1683	69.6673	0.805461	0.321635	2.50427	0.0122705	1
MAVS	1077.72	0.274832	0.109906	2.50061	0.0123981	1
ZDHHC8	426.609	0.380887	0.152251	2.5017	0.0123598	1
KRT8	846.627	0.430492	0.172135	2.5009	0.0123878	1
BACE2	191.547	0.43432	0.17362	2.50155	0.012365	1
MAST1	929.42	0.315069	0.125967	2.5012	0.0123773	1
RHBDL2	109.346	0.637499	0.254781	2.50214	0.0123444	1
STK36	769.521	0.309058	0.123541	2.50166	0.0123614	1
ELMO1	931.343	-0.307576	0.122996	-2.50069	0.0123951	1
ISYNA1	1198.81	0.364308	0.145585	2.50237	0.0123363	1
TBPL1	1311.96	-0.264407	0.1057	-2.50148	0.0123677	1
MTMR2	1893.04	-0.276826	0.110677	-2.50121	0.0123769	1
TEP1	627.729	0.310438	0.124102	2.50146	0.0123681	1
MAP2K4	3140.52	-0.244828	0.097868	-2.50161	0.012363	1
NCKIPSD	503.455	0.348044	0.139283	2.49882	0.0124608	1
PLXND1	365.408	0.405995	0.16243	2.4995	0.0124368	1
KIAA0368	5256.02	-0.200805	0.0803549	-2.49898	0.012455	1
FOS	613.017	-0.313538	0.125453	-2.49925	0.0124458	1
SCAPER	2096.83	-0.258758	0.103559	-2.49865	0.0124667	1
EPHA2	553.988	0.38927	0.155851	2.49771	0.0125	1
ADGRB1	579.195	0.371727	0.14882	2.49782	0.012496	1
TRIM65	362.972	0.379294	0.151895	2.49709	0.0125219	1
FIG4	1359.62	-0.252081	0.10107	-2.49413	0.0126266	1
PHYKPL	360.23	0.349936	0.140294	2.4943	0.0126206	1
PDE4B	3439.15	-0.238276	0.0954544	-2.49623	0.0125522	1
ZNF804B	43.1183	-0.908279	0.363942	-2.49567	0.0125719	1
IL17RA	443.99	0.333911	0.133938	2.49303	0.0126658	1
PIK3C2B	1651.41	0.279982	0.112191	2.49559	0.012575	1
NHSL1	2056.25	0.2766	0.110939	2.49327	0.0126573	1
SCN9A	460.423	-0.349362	0.139944	-2.49645	0.0125444	1
STK11IP	390.008	0.397256	0.159187	2.49553	0.0125768	1
OGN	52.0748	0.781604	0.313425	2.49376	0.01264	1
GPR19	586.544	-0.285111	0.11433	-2.49376	0.0126397	1
STXBP5L	955.978	-0.324954	0.130225	-2.49532	0.0125844	1
KRI1	504.568	0.377684	0.151388	2.49481	0.0126024	1
NPTN	2108.22	-0.226964	0.0909807	-2.49464	0.0126085	1
PDIA2	163.286	0.562766	0.225694	2.49349	0.0126495	1
HAPLN2	47.4054	0.801417	0.321462	2.49304	0.0126655	1
PTRF	256.262	0.450613	0.180768	2.49277	0.0126753	1
LZTR1	1403.86	0.288364	0.115724	2.49182	0.012709	1
PPM1A	4981.07	-0.253007	0.10154	-2.49169	0.0127136	1
TMEM55A	729.998	-0.336101	0.134902	-2.49145	0.0127222	1
ACAD10	587.567	0.304871	0.122367	2.49146	0.0127221	1
GABARAPL2	2313.25	-0.223429	0.0896731	-2.49159	0.0127172	1
CEP85L	1993.1	-0.261048	0.104864	-2.48939	0.0127962	1
ENGASE	450.055	0.356823	0.143346	2.48924	0.0128016	1
SHISA2	1792.02	0.350254	0.14079	2.48778	0.0128544	1
TTYH3	3166.21	0.353633	0.142213	2.48664	0.0128954	1
C9orf47	49.0946	0.811066	0.326154	2.48676	0.0128913	1
JMJD8	435.953	0.362292	0.145675	2.48699	0.0128827	1
TAB1	754.562	0.304994	0.122689	2.48592	0.0129219	1
CDH4	2023.13	0.302447	0.121674	2.48572	0.0129291	1
DCDC1	637.275	-0.339885	0.13674	-2.48563	0.0129324	1
DDX51	561.742	0.300751	0.120985	2.48585	0.0129243	1
PCED1A	636.375	0.398656	0.160424	2.48501	0.0129546	1
MUC6	32.1271	0.990066	0.398413	2.48502	0.0129543	1
ZNF33A	4671.63	-0.239922	0.0965848	-2.48405	0.0129897	1
HDAC4	1248.17	0.289034	0.116357	2.48403	0.0129905	1
SMAP1	1760.57	-0.244618	0.0985053	-2.4833	0.0130171	1
RB1CC1	6273.99	-0.236746	0.0953683	-2.48244	0.0130485	1
ENO4	180.048	0.555567	0.223904	2.48127	0.0130913	1
LPL	452.167	-0.359192	0.14475	-2.48147	0.0130841	1
GTF2B	909.639	-0.291168	0.117393	-2.48028	0.0131278	1
SEPT3	11589.8	-0.227972	0.0919072	-2.48046	0.0131213	1
TCF7	179.284	0.472723	0.190619	2.47994	0.0131404	1
TNFAIP8L1	506.585	0.302852	0.122168	2.47898	0.0131758	1
COQ8B	699.691	0.322977	0.130329	2.47817	0.0132059	1
PCP4	234.215	0.590648	0.238431	2.47723	0.0132406	1
EIF4A2	14736.3	-0.235473	0.0950574	-2.47717	0.013243	1
ANAPC13	1555.09	-0.23262	0.0938959	-2.47742	0.0132335	1
ZNF484	1309.95	-0.289151	0.116739	-2.4769	0.0132531	1
DPP10	1133.19	-0.291573	0.117748	-2.47624	0.0132773	1
TPM2	213.338	2.04922	0.827542	2.47627	0.0132764	1
ITIH2	37.4178	0.948699	0.383239	2.47547	0.0133059	1
CEP170	14760.9	-0.231596	0.0935918	-2.47454	0.0133408	1
BBS4	985.35	-0.248911	0.100731	-2.47105	0.0134718	1
CCNF	909.806	0.32168	0.130229	2.47011	0.0135073	1
HOMER3	602.122	0.323537	0.131139	2.46713	0.0136202	1
SUB1	6281.45	-0.254021	0.102985	-2.46659	0.0136407	1
NIPSNAP3A	454.7	-0.336661	0.136485	-2.46665	0.0136382	1
LRAT	258.195	0.476469	0.193233	2.46577	0.013672	1
TCEAL8	2626.68	-0.230978	0.0937175	-2.46462	0.0137159	1
FAM129C	619.45	0.315624	0.128077	2.46434	0.0137266	1
SYT10	603.394	-0.329511	0.133691	-2.46471	0.0137124	1
TSHR	63.0144	0.69974	0.28395	2.46431	0.0137278	1
SULT1A4	283.537	0.363165	0.147382	2.46411	0.0137353	1
KCNAB3	157.084	0.462106	0.187519	2.46431	0.0137275	1
TERB2	52.8177	0.779245	0.316439	2.46255	0.0137954	1
PPP1R9A	3880.86	-0.236755	0.0962154	-2.46068	0.0138676	1
SRPK3	94.5371	0.592322	0.240824	2.45956	0.0139106	1
P3H1	1147.65	0.248465	0.101028	2.45937	0.0139182	1
CNTNAP4	465.293	-0.307293	0.124961	-2.45912	0.0139278	1
TOMM70	4061.23	-0.228959	0.0931208	-2.45873	0.013943	1
KIAA1257	364.495	0.336655	0.136988	2.45756	0.0139886	1
CD59	1709.59	-0.232065	0.094496	-2.45582	0.0140564	1
USP32	3024.35	-0.214546	0.0873665	-2.4557	0.0140612	1
ULK3	899.495	0.38311	0.156097	2.45431	0.0141154	1
TPST1	913.338	-0.255318	0.104063	-2.4535	0.0141475	1
RLIM	7686.11	-0.205099	0.0836117	-2.453	0.0141672	1
SFXN2	801.791	0.285243	0.1163	2.45264	0.0141813	1
PPM1H	661.17	-0.306386	0.124929	-2.45248	0.0141877	1
GABRP	550.905	0.487174	0.198801	2.45056	0.0142634	1
C5orf24	2778.52	-0.268149	0.109415	-2.45076	0.0142554	1
SPRY2	1631.4	-0.287462	0.117324	-2.45016	0.0142794	1
PNPLA3	307.04	0.365372	0.149163	2.44947	0.0143065	1
GSDMD	36.8873	0.891277	0.363865	2.44947	0.0143066	1
RFNG	390.637	0.42611	0.174027	2.44853	0.0143439	1
MAPKBP1	1275.04	0.26945	0.110035	2.44876	0.0143349	1
FHOD1	194.61	0.419841	0.171547	2.44738	0.0143898	1
INCENP	1091.3	0.276146	0.112847	2.44708	0.0144018	1
IL6ST	3623.06	-0.248189	0.101438	-2.44671	0.0144168	1
KLC2	1078.18	0.271953	0.111165	2.44639	0.0144295	1
KCNJ10	88.0883	0.577311	0.236058	2.44564	0.0144597	1
PPARA	626.339	0.299208	0.122349	2.44553	0.0144639	1
ZIC5	816.374	0.276524	0.113098	2.44499	0.0144855	1
SLC6A16	94.5188	0.588532	0.240783	2.44424	0.0145158	1
WWC3	2219.77	0.264599	0.10828	2.44367	0.0145388	1
BZW1	12032.5	-0.214716	0.0878742	-2.44345	0.0145478	1
SYN1	437.187	-0.469776	0.192296	-2.44299	0.0145663	1
ZNF454	141.708	-0.469611	0.192274	-2.44241	0.0145897	1
GULP1	1215.35	0.273343	0.111909	2.44255	0.014584	1
ARVCF	1306.81	0.273801	0.112139	2.44162	0.0146215	1
RIOK1	669.014	-0.285323	0.116882	-2.44112	0.0146419	1
CHERP	437.124	0.425957	0.174545	2.44039	0.0146716	1
ENC1	14591.6	-0.190004	0.0778541	-2.44052	0.0146662	1
GABPB2	819.283	0.276054	0.113184	2.43898	0.0147288	1
SH3BP2	1508.82	0.233557	0.0958537	2.4366	0.014826	1
YWHAQ	18609.2	-0.200886	0.0824646	-2.43603	0.0148493	1
GP6	172.32	0.562239	0.230782	2.43623	0.0148411	1
ACAA2	813.15	0.296182	0.121616	2.43539	0.0148757	1
VARS2	1170.37	0.323891	0.133068	2.43403	0.0149317	1
RNASEH2B	239.429	-0.402729	0.165492	-2.43353	0.0149524	1
KCNJ9	696.841	-0.288	0.118396	-2.43252	0.0149943	1
ARHGAP20	296.26	-0.369892	0.152021	-2.43316	0.0149677	1
MESP1	58.2886	-0.741529	0.304845	-2.43248	0.0149957	1
WDR62	320.803	0.35598	0.146339	2.43258	0.0149918	1
CLDN5	39.9398	-0.925246	0.380623	-2.43087	0.0150625	1
FAM102A	316.577	0.436301	0.179512	2.43049	0.0150785	1
UQCRB	4405.27	-0.212985	0.0876554	-2.4298	0.0151072	1
DNASE1L2	107.159	0.641188	0.263911	2.42956	0.0151172	1
SH3D21	95.4291	0.601825	0.247852	2.42816	0.0151755	1
NTN3	109.954	0.600774	0.247529	2.42709	0.0152205	1
TP53BP1	9285.52	-0.200441	0.0825966	-2.42675	0.0152346	1
MATR3	33546.7	-0.226174	0.093234	-2.42587	0.0152717	1
C5orf45	1813.54	0.244063	0.100634	2.42527	0.0152972	1
SFXN3	1075.81	-0.278879	0.114994	-2.42515	0.015302	1
SLC25A4	1875.88	-0.236212	0.0974217	-2.42463	0.0153238	1
VGLL4	2370.17	0.254216	0.104848	2.42462	0.0153244	1
MFAP3	3309.29	-0.21506	0.0887361	-2.4236	0.0153676	1
PHYHIPL	1747.09	-0.300986	0.124192	-2.42354	0.0153699	1
CLCN5	2961.51	-0.21441	0.0885025	-2.42264	0.0154081	1
PALD1	459.284	0.356347	0.147191	2.42098	0.0154788	1
GPRC5B	2058.56	0.226694	0.093631	2.42114	0.0154717	1
ROR2	162.017	0.508309	0.210048	2.41996	0.0155222	1
TCF19	443.606	0.312526	0.129202	2.41889	0.0155678	1
TRIB2	5860.72	-0.208596	0.0862132	-2.41954	0.0155404	1
NR2E1	1853.21	0.257369	0.10639	2.41912	0.0155581	1
CPNE7	97.7363	-0.58075	0.240067	-2.41912	0.0155582	1
ZNF624	818.913	-0.27616	0.114116	-2.41999	0.0155211	1
VAPA	5899.54	-0.213354	0.0881723	-2.41974	0.0155318	1
SYNPR	966.173	-0.302035	0.124894	-2.41834	0.0155915	1
TMEM94	1392.03	0.34137	0.141146	2.41857	0.0155817	1
RAPGEFL1	305.759	0.352943	0.146022	2.41706	0.0156464	1
KBTBD8	441.955	-0.342312	0.141641	-2.41676	0.0156595	1
IKBKG	358.292	0.35245	0.145858	2.4164	0.0156749	1
GAD1	1913.26	-0.303415	0.125626	-2.41522	0.0157256	1
ATAD3B	299.824	0.414933	0.171789	2.41536	0.0157195	1
MXD3	535.649	0.396369	0.164139	2.41484	0.0157423	1
TMEFF1	6289.5	-0.236388	0.0978936	-2.41474	0.0157463	1
SEC62	4796.74	-0.27058	0.112114	-2.41345	0.0158023	1
RGS12	1764.36	0.230849	0.0956485	2.41351	0.0157996	1
SCN4B	104.533	-0.55198	0.22871	-2.41345	0.0158024	1
RIOK3	2291.47	-0.223289	0.092546	-2.41274	0.0158333	1
ZNF627	2304.61	-0.237494	0.0984965	-2.4112	0.0159003	1
SPG7	1761.1	0.256689	0.106456	2.41122	0.0158994	1
DNAJA1	9959.38	-0.214552	0.0890046	-2.41057	0.0159278	1
CHST6	41.4799	0.831204	0.344926	2.40981	0.015961	1
SCAMP5	2734.62	-0.223621	0.0928099	-2.40945	0.0159767	1
OPRM1	294.903	-0.408122	0.169415	-2.40901	0.0159958	1
POM121	1564.72	0.290696	0.120677	2.40887	0.016002	1
EHBP1	2911.16	-0.252228	0.104759	-2.40771	0.0160531	1
TRIP10	294.46	0.374852	0.15577	2.40645	0.0161083	1
NDUFA9	1466.24	-0.2267	0.0942402	-2.40556	0.0161478	1
FRY	4922.53	-0.24007	0.0998082	-2.40531	0.0161588	1
MTTP	87.8099	-0.646598	0.268878	-2.4048	0.0161812	1
ZNF224	1152.43	-0.250699	0.104314	-2.40332	0.0162472	1
FSTL5	1195.59	-0.276156	0.114926	-2.40291	0.016265	1
LANCL3	99.7833	-0.600089	0.249766	-2.4026	0.0162788	1
DICER1	7484.97	-0.218391	0.0909828	-2.40036	0.016379	1
FRMD3	441.991	-0.30608	0.12755	-2.39968	0.0164093	1
PARM1	1848.16	0.364029	0.151764	2.39865	0.0164555	1
LMNA	753.675	0.318151	0.132613	2.3991	0.0164356	1
KBTBD6	2669.42	-0.217639	0.0907276	-2.39882	0.0164479	1
CBARP	516.199	0.327901	0.13674	2.39799	0.0164852	1
ZNF500	594.248	0.286554	0.119571	2.39653	0.0165513	1
RIMS2	2841.25	-0.233698	0.0974956	-2.39701	0.0165295	1
QSOX2	1208.52	0.286904	0.119721	2.39644	0.0165551	1
PRR5L	156.371	0.452518	0.188812	2.39666	0.0165453	1
TEAD4	94.2142	0.595144	0.2483	2.39687	0.0165358	1
NIPA1	2852.47	-0.209056	0.0872048	-2.3973	0.0165165	1
LRRC4C	1028.9	-0.284431	0.118704	-2.39613	0.0165691	1
CALB2	451.918	-0.353921	0.147729	-2.39575	0.0165862	1
COL20A1	55.4943	0.747226	0.311981	2.3951	0.016616	1
OSGIN2	772.592	-0.255895	0.106928	-2.39316	0.0167041	1
ZBTB6	1282.36	-0.298307	0.124637	-2.3934	0.016693	1
LRP10	587.026	0.34716	0.145029	2.39373	0.0166781	1
PDE2A	531.794	0.322333	0.134656	2.39375	0.0166771	1
FNDC3A	5878.48	-0.226352	0.0945836	-2.39314	0.0167049	1
TLE3	580.595	0.370481	0.154844	2.39261	0.0167288	1
HLA-E	346.847	0.32966	0.137818	2.392	0.0167569	1
WFIKKN1	47.4202	0.82211	0.343691	2.39201	0.0167566	1
C12orf4	907.043	-0.267842	0.112012	-2.39119	0.0167938	1
DUSP4	9952.28	-0.205573	0.0859671	-2.3913	0.016789	1
CFAP54	2482.87	0.300128	0.125519	2.39111	0.0167976	1
AGAP9	1518.86	0.272443	0.113995	2.38995	0.0168504	1
MORN2	468.87	-0.316614	0.132477	-2.38996	0.0168504	1
NBAS	6521.88	-0.214766	0.0898902	-2.3892	0.0168849	1
ZNF671	596.458	-0.275407	0.115303	-2.38854	0.0169155	1
NUDT21	9293.77	-0.221742	0.0928375	-2.3885	0.0169175	1
TYK2	649.457	0.366998	0.153749	2.38699	0.0169868	1
CD300LD	45.0515	0.803471	0.336558	2.38732	0.0169719	1
ACTR10	1553.82	-0.227232	0.095188	-2.38719	0.0169775	1
ESPL1	726.178	0.275922	0.115686	2.38511	0.0170742	1
UBE2V2	3300.49	-0.230788	0.0967813	-2.38463	0.0170961	1
AGAP5	231.694	0.404449	0.169689	2.38348	0.0171499	1
SOSTDC1	95.5247	-0.573975	0.240856	-2.38306	0.0171692	1
ABHD5	597.765	-0.290371	0.121977	-2.38054	0.0172875	1
MC1R	256.414	0.410819	0.1726	2.38018	0.0173042	1
EGFL6	65.771	-0.667418	0.280469	-2.37965	0.0173291	1
TIPRL	2291.93	-0.262355	0.110239	-2.37987	0.0173188	1
ATP5O	3513.23	-0.225729	0.0948765	-2.37919	0.0173508	1
CNST	1121.68	-0.249653	0.104922	-2.3794	0.0173406	1
ZMYND11	4505.45	-0.220767	0.0928081	-2.37874	0.0173718	1
PRKAR2A	3526.78	-0.201441	0.0846989	-2.37832	0.0173919	1
STKLD1	131.117	0.48452	0.203842	2.37694	0.0174568	1
PIK3R1	2697.53	-0.246684	0.103774	-2.37713	0.0174481	1
TTC13	1234.96	-0.229252	0.0964931	-2.37584	0.0175092	1
NUMA1	9546.85	0.225146	0.0947737	2.37561	0.0175199	1
YWHAH	5409.64	-0.205462	0.0866068	-2.37235	0.0176753	1
PNMAL1	4168.75	-0.224318	0.0945096	-2.3735	0.0176205	1
SYDE1	220.202	0.453917	0.191187	2.37421	0.0175867	1
TBC1D9B	2551.6	0.239009	0.100744	2.37244	0.017671	1
ZNF70	432.022	0.308408	0.13	2.37237	0.0176743	1
CAMK2A	1092.85	-0.245027	0.103276	-2.37254	0.0176664	1
TRIP6	165.523	0.498264	0.209905	2.37376	0.0176078	1
CSDE1	24277.5	-0.207763	0.0875719	-2.37248	0.0176689	1
SAMD12	825.751	-0.301029	0.126883	-2.37249	0.0176685	1
RNF139	1953.56	-0.224197	0.094459	-2.37349	0.0176211	1
FOLH1	78.0011	-0.62178	0.262101	-2.37229	0.0176782	1
LRRC23	221.479	0.45971	0.193635	2.3741	0.0175916	1
UBC	32774.4	-0.209368	0.0881578	-2.37492	0.0175525	1
PSMD1	4844.64	-0.19649	0.0828308	-2.37219	0.0176831	1
CPA2	29.9254	-1.03358	0.435933	-2.37096	0.0177419	1
TRIM23	1681.49	-0.248201	0.104682	-2.371	0.0177401	1
PBX1	9357.05	-0.219545	0.092582	-2.37136	0.0177227	1
BMT2	1570.17	-0.260573	0.109921	-2.37055	0.0177616	1
PTGS1	62.614	0.792598	0.334396	2.37024	0.0177767	1
BCHE	733.102	-0.272867	0.115148	-2.36971	0.0178019	1
NUDT11	1438.11	-0.255521	0.107876	-2.36865	0.0178532	1
OCLN	256.23	0.420921	0.177749	2.36807	0.0178811	1
CNTROB	1099.49	0.294049	0.124165	2.36821	0.0178744	1
HSPB1	720.791	0.383573	0.161973	2.36813	0.0178784	1
CAPN15	465.052	0.358561	0.151418	2.36803	0.0178833	1
C1orf228	89.0035	0.571971	0.241577	2.36766	0.017901	1
MEGF10	1594.98	0.238131	0.100593	2.36728	0.0179192	1
PTPN14	561.909	0.339038	0.143239	2.36694	0.0179359	1
NRK	29.6166	2.79178	1.18028	2.36535	0.0180128	1
STK10	342.311	0.359284	0.151889	2.36543	0.0180092	1
ARPC1B	145.619	0.467885	0.19787	2.36461	0.0180492	1
NUDCD1	1322.48	-0.24829	0.105001	-2.36465	0.0180473	1
ATP11C	5394.68	0.263365	0.111403	2.36408	0.0180751	1
SLAIN1	3171.96	-0.226623	0.0958744	-2.36375	0.0180908	1
CHST14	98.4457	0.565032	0.239093	2.36324	0.0181162	1
RPS6KC1	1769.59	-0.233118	0.0986475	-2.36314	0.0181206	1
CHM	2544.78	-0.232718	0.0985824	-2.36065	0.0182431	1
GPM6B	17178.1	-0.202644	0.0858507	-2.36043	0.0182539	1
ARID4A	2327.95	-0.283228	0.11999	-2.36043	0.0182538	1
COL5A3	123.259	0.528545	0.223994	2.35964	0.0182925	1
PTPRF	5450.7	0.265676	0.112591	2.35965	0.0182919	1
GTF2H4	537.054	0.288053	0.122168	2.35784	0.0183817	1
PROM2	235.993	0.391049	0.165843	2.35794	0.0183765	1
CYTH2	2742.11	0.242558	0.1029	2.35722	0.0184123	1
FGFRL1	369.956	0.33372	0.141616	2.35651	0.0184474	1
ATP5E	4414.12	-0.224172	0.0951461	-2.35609	0.0184687	1
REEP3	1417.67	0.246116	0.104455	2.35619	0.0184633	1
NBN	1953.99	-0.236723	0.100488	-2.35573	0.0184862	1
GNG7	379.12	0.35991	0.152815	2.35519	0.018513	1
KLLN	388.551	-0.34528	0.146613	-2.35504	0.0185208	1
ADAMTS9	2636.06	0.227287	0.0965349	2.35445	0.0185501	1
GALNTL6	165.825	-0.438522	0.186319	-2.3536	0.0185926	1
CDS2	5824.28	-0.209375	0.0889865	-2.35289	0.0186283	1
CAPZA1	3855.28	-0.203756	0.0866381	-2.35181	0.0186825	1
ITIH4	120.732	0.559142	0.237768	2.35162	0.0186918	1
AXIN2	1252.93	0.234412	0.0996734	2.3518	0.018683	1
PPP3CB	2823.75	-0.290031	0.123396	-2.3504	0.0187532	1
EPB41L2	1105.03	0.271141	0.11538	2.34998	0.0187744	1
NKIRAS1	918.344	-0.246888	0.105061	-2.34994	0.0187764	1
SESTD1	4406.29	-0.296197	0.126131	-2.34833	0.018858	1
CDT1	434.162	0.326408	0.138991	2.34842	0.0188533	1
NRIP1	9013.2	-0.220532	0.0938883	-2.34887	0.0188304	1
MYBBP1A	662.442	0.305173	0.129959	2.34823	0.0188627	1
IL13RA1	469.598	0.335282	0.142808	2.34779	0.0188851	1
PLD2	266.973	0.378309	0.161135	2.34778	0.0188858	1
MZF1	433.6	0.360144	0.153432	2.34725	0.0189123	1
SCARB2	9553.4	-0.203648	0.0868102	-2.3459	0.0189811	1
VPS35	6312.87	-0.21065	0.0897857	-2.34614	0.0189689	1
OSBPL8	9277.59	-0.243711	0.103883	-2.34601	0.0189758	1
PTPN5	1093.5	-0.255981	0.109165	-2.34489	0.0190325	1
TNKS	8419.95	-0.214668	0.0915738	-2.34421	0.0190676	1
CDAN1	686.815	0.277375	0.11836	2.34348	0.0191047	1
SPARC	7646.47	0.298227	0.127249	2.34366	0.0190958	1
CDH1	130.443	0.482119	0.205745	2.34328	0.019115	1
PAFAH1B1	13746.7	-0.191084	0.0815532	-2.34306	0.0191262	1
MYO9A	4660.41	-0.226282	0.0966415	-2.34146	0.0192087	1
SCLY	357.044	0.332248	0.141904	2.34135	0.019214	1
RNF2	1668.06	-0.244395	0.104419	-2.34053	0.0192566	1
ZNF587B	686.642	0.265415	0.113477	2.33893	0.0193393	1
POSTN	165.004	0.537652	0.229879	2.33884	0.0193435	1
SUCLA2	1767.76	-0.240766	0.102959	-2.33847	0.0193629	1
SEMA6D	1822.45	-0.245308	0.104927	-2.33789	0.0193927	1
IL18BP	256.209	0.366741	0.156889	2.33758	0.0194089	1
TRAPPC6B	1912.15	-0.248138	0.106161	-2.33738	0.0194193	1
TOP2B	22963.6	-0.204208	0.0874282	-2.33572	0.0195059	1
TMF1	2787.59	-0.212318	0.0909302	-2.33496	0.0195456	1
PPP2CA	6856.42	-0.187801	0.0804382	-2.33472	0.019558	1
CGNL1	383.964	0.45351	0.194254	2.33463	0.0195627	1
EXPH5	315.959	0.363633	0.155781	2.33426	0.019582	1
RAB18	4277.53	-0.228842	0.0980638	-2.3336	0.0196167	1
SH3BP4	1037.35	0.245096	0.105052	2.33309	0.0196434	1
FBXO46	602.825	0.330191	0.141566	2.33242	0.0196787	1
S100A10	113.216	-0.521328	0.223526	-2.33229	0.0196853	1
PLS3	16912.8	0.759844	0.32598	2.33095	0.019756	1
PI4KA	4510.53	0.210868	0.0904496	2.33133	0.0197361	1
PRTG	1036.63	0.696762	0.298904	2.33105	0.0197506	1
ARGLU1	5338.9	0.222659	0.0955031	2.33143	0.0197306	1
SECISBP2L	4533.83	-0.226006	0.0970091	-2.32974	0.0198201	1
SPDYE1	341.242	0.421919	0.18109	2.32988	0.0198123	1
TBC1D1	2023.57	0.206708	0.0887559	2.32894	0.019862	1
CPT1C	1429.03	0.260023	0.111679	2.3283	0.0198962	1
PPP1R2	2232.71	-0.240405	0.103242	-2.32856	0.0198826	1
FAM188A	1358.5	-0.224023	0.0962183	-2.32828	0.0198974	1
PLCXD1	1377.91	0.230486	0.0990435	2.32712	0.0199587	1
RASGEF1A	195.48	-0.398036	0.171044	-2.3271	0.0199599	1
TAF8	649.063	0.264531	0.113713	2.3263	0.0200027	1
SCAMP2	424.543	0.334382	0.143772	2.32577	0.0200306	1
SNURF	4052.56	-0.257446	0.110777	-2.324	0.0201253	1
STRA6	290.556	0.375145	0.161411	2.32416	0.0201168	1
PPP1R16B	380.711	-0.322148	0.138581	-2.32461	0.0200928	1
CCDC74A	347.061	0.344183	0.148102	2.32396	0.0201274	1
MTUS1	2187.19	-0.245136	0.105428	-2.32516	0.0200634	1
CHKB	592.305	0.35167	0.151336	2.32377	0.0201379	1
RSPO2	3020.13	0.734737	0.31597	2.32533	0.0200541	1
PDHX	1732.09	-0.226335	0.097399	-2.32379	0.0201366	1
COA7	558.251	-0.287325	0.123642	-2.32384	0.0201339	1
FAM83H	77.1425	0.639739	0.275353	2.32334	0.020161	1
NPTX1	832.574	0.391385	0.168579	2.32168	0.0202503	1
MAT2A	6666.25	0.199515	0.0859494	2.32131	0.02027	1
LYRM5	409.141	-0.309206	0.133319	-2.3193	0.020379	1
FBXL18	356.328	0.320833	0.138353	2.31894	0.0203981	1
SOX2	6265.43	0.219179	0.0945734	2.31756	0.0204734	1
ZDBF2	8494.58	-0.222908	0.0961828	-2.31754	0.0204743	1
TMEM239	57.0628	0.71366	0.308072	2.31654	0.0205289	1
NECTIN2	1039.25	0.340767	0.147079	2.31689	0.0205097	1
FKBP11	275.204	0.358218	0.154622	2.31674	0.0205181	1
IGSF9B	467.357	0.438056	0.18913	2.31616	0.0205493	1
PRMT7	1018.62	0.279922	0.120872	2.31586	0.0205661	1
ATAT1	1881.93	-0.292432	0.126305	-2.31529	0.020597	1
PGRMC1	5709.02	-0.198838	0.0858951	-2.3149	0.0206185	1
CDHR1	135.507	0.493798	0.213359	2.3144	0.020646	1
DHODH	235.893	0.380503	0.164534	2.31261	0.0207443	1
NCLN	698.867	0.334979	0.144839	2.31277	0.0207351	1
CDS1	337.701	-0.367397	0.158893	-2.31223	0.0207648	1
BTF3L4	4465.58	-0.208347	0.0902313	-2.30903	0.0209421	1
RFK	1931.37	-0.24357	0.105502	-2.30868	0.0209612	1
TIMM17A	1319.8	-0.252961	0.109659	-2.30679	0.0210664	1
XRCC5	18962.9	-0.201235	0.0872641	-2.30605	0.0211079	1
MAPKAPK3	1002.5	0.265407	0.115084	2.30621	0.021099	1
KLC3	160.751	0.431299	0.187072	2.30552	0.0211374	1
ASNSD1	1921.39	-0.229354	0.0995276	-2.30443	0.0211987	1
PRKAR1A	12085	-0.186976	0.0811483	-2.30413	0.0212155	1
TNFRSF6B	50.7488	0.751054	0.326036	2.30359	0.0212455	1
CYCS	6290.7	-0.229275	0.0996646	-2.30046	0.021422	1
CASZ1	182.675	0.488778	0.212532	2.29978	0.0214606	1
TRNP1	296.039	-0.404728	0.175986	-2.29977	0.0214611	1
FOXRED2	896.122	0.285744	0.124286	2.29908	0.0215002	1
GRB14	180.912	-0.424379	0.184611	-2.29877	0.0215182	1
BCAT1	3725.14	-0.198381	0.0863107	-2.29845	0.0215361	1
IGDCC4	290.833	0.401468	0.1747	2.29805	0.0215591	1
ALK	1396.46	-0.234736	0.102218	-2.29642	0.0216517	1
MOAP1	2511.61	-0.233646	0.101757	-2.29612	0.0216692	1
HEXDC	413.237	0.380214	0.165595	2.29605	0.0216729	1
RRN3	2830.57	-0.207055	0.0901925	-2.29571	0.0216927	1
GTPBP3	316.746	0.359135	0.156494	2.29489	0.0217397	1
FAM206A	437.04	-0.302196	0.131756	-2.2936	0.0218134	1
RCOR2	2152.8	0.275486	0.120112	2.29359	0.0218141	1
SLC9A7	1537.77	-0.229481	0.100047	-2.29372	0.0218064	1
NREP	16790.3	-0.193906	0.0845573	-2.29319	0.0218373	1
RABGAP1L	2931.06	-0.262716	0.114593	-2.2926	0.021871	1
SLC1A1	866.342	-0.244988	0.10691	-2.29153	0.0219329	1
CAMK2B	1249.07	-0.262192	0.114472	-2.29045	0.0219954	1
TMEM151A	208.854	-0.428899	0.187234	-2.29072	0.0219798	1
DNAJC27	600.438	-0.264292	0.115381	-2.2906	0.0219863	1
TUBA1A	120804	-0.219635	0.0959884	-2.28814	0.0221293	1
FAM135A	1924.7	-0.2186	0.0955552	-2.28768	0.0221563	1
SKIDA1	1103.81	0.235265	0.102828	2.28795	0.0221406	1
CEP164	1052.93	0.247524	0.10818	2.28808	0.022133	1
ARRDC1	425.649	0.34508	0.150841	2.2877	0.0221547	1
TMEM140	298.048	0.389669	0.170415	2.28658	0.0222201	1
CDC27	4469.59	-0.2122	0.0928338	-2.28581	0.0222655	1
MRFAP1L1	3307.28	-0.225751	0.0988257	-2.28434	0.0223518	1
PHF19	686.577	0.286348	0.12537	2.28403	0.02237	1
COMMD9	851.086	-0.252256	0.110526	-2.28233	0.02247	1
GDAP1L1	2047.87	-0.25802	0.113122	-2.2809	0.0225542	1
ZNF442	367.164	-0.305948	0.134158	-2.2805	0.0225782	1
PDLIM4	68.3349	0.678876	0.297711	2.28032	0.0225888	1
SLC9A3	201.12	0.459519	0.201443	2.28113	0.0225406	1
ABCC10	503.589	0.309121	0.135543	2.28061	0.0225716	1
KANK2	454.744	0.331072	0.145182	2.2804	0.0225841	1
G6PC2	38.3947	0.809469	0.354933	2.28062	0.0225708	1
SGSM2	2975.91	0.28075	0.123101	2.28065	0.0225693	1
THRA	4205.24	-0.240281	0.105338	-2.28105	0.0225454	1
PCDH20	167.311	-0.439506	0.192778	-2.27986	0.0226162	1
EEF1A2	4369.4	-0.222738	0.0976918	-2.28	0.0226074	1
VPS50	1695.84	-0.24867	0.109113	-2.27902	0.0226661	1
MCM8	1012.89	0.237685	0.10436	2.27754	0.0227541	1
DYNC1I2	6842.82	-0.204564	0.0898231	-2.27741	0.0227617	1
NBPF12	3128.82	0.240772	0.105682	2.27828	0.0227101	1
ZC2HC1A	1749.42	-0.347141	0.152389	-2.27799	0.0227269	1
NPIPB5	1558.98	0.311148	0.136632	2.27727	0.0227704	1
USP15	2621.47	-0.230227	0.101093	-2.27738	0.0227635	1
GALT	563.15	0.298316	0.13104	2.27652	0.0228147	1
ARHGEF1	328.896	0.347836	0.152889	2.27509	0.0229003	1
BAZ2B	8328.15	-0.201305	0.088479	-2.27517	0.0228955	1
LOXL3	578.525	0.273413	0.120193	2.27479	0.0229187	1
KIF7	486.911	0.327412	0.143949	2.2745	0.0229359	1
NLRC5	31.2135	0.91469	0.402188	2.27428	0.0229489	1
LSS	3982.99	0.248953	0.10948	2.27396	0.0229681	1
NAPG	1939.58	-0.225303	0.0991194	-2.27304	0.0230236	1
PWP1	1964.38	-0.225774	0.0993478	-2.27256	0.0230524	1
NEURL2	53.4937	0.73756	0.324664	2.27177	0.0231007	1
LOXL2	192.828	0.405008	0.178304	2.27145	0.0231199	1
OPRL1	253.082	-0.353227	0.155522	-2.27123	0.0231332	1
RNASEH2C	733.886	0.27175	0.119667	2.27088	0.0231541	1
UBE2QL1	1431.89	-0.223087	0.0982538	-2.27051	0.0231765	1
DENND4B	727.311	0.261685	0.115294	2.26972	0.0232244	1
HINT3	2250.14	-0.218043	0.0960685	-2.26966	0.0232284	1
MOK	591.362	0.305599	0.134685	2.26899	0.0232689	1
ZDHHC11B	112.678	0.497987	0.219552	2.2682	0.0233172	1
ZFHX2	610.494	0.398545	0.175768	2.26745	0.0233627	1
NELFA	844.532	0.292031	0.128832	2.26676	0.0234048	1
PNMA2	7832.09	-0.194859	0.0859729	-2.26652	0.0234197	1
MED16	708.352	0.292858	0.129202	2.26666	0.0234108	1
GPC5	43.0384	-0.751022	0.3313	-2.26689	0.0233968	1
MCM3AP	2954.46	0.221714	0.097872	2.26534	0.0234916	1
UHRF1BP1L	1844.26	-0.209999	0.0927339	-2.26453	0.0235417	1
EXOC4	3454.03	-0.196992	0.086987	-2.26462	0.0235361	1
YAP1	2604.52	0.210017	0.0927329	2.26475	0.0235282	1
SCYL2	5222.2	-0.23412	0.103421	-2.26376	0.0235886	1
COL9A2	117.862	0.538884	0.238082	2.26344	0.0236085	1
DIDO1	3507.22	0.228994	0.10116	2.26367	0.0235944	1
NRGN	700.752	-0.312271	0.137955	-2.26357	0.0236005	1
CUL2	1801.43	-0.225981	0.0998529	-2.26314	0.023627	1
PRELID2	174.405	0.428546	0.189371	2.263	0.0236359	1
SNX4	2287.73	-0.230298	0.101814	-2.26196	0.0237	1
GLTSCR1	120.536	0.573446	0.253489	2.26221	0.0236843	1
CD9	66.2038	0.646049	0.285595	2.26211	0.0236904	1
BEX1	4007.29	-0.222138	0.0981828	-2.26249	0.023667	1
SDF4	1298.6	0.333162	0.147339	2.2612	0.023747	1
TTC7A	414.784	0.312372	0.138142	2.26124	0.0237447	1
AKAP8L	1855.4	0.263809	0.116706	2.26046	0.0237925	1
ZNF441	3101.44	-0.231117	0.102293	-2.25935	0.0238614	1
OSTC	1530.04	-0.228889	0.101448	-2.25622	0.0240566	1
EPT1	3329.15	-0.199804	0.0885665	-2.25597	0.0240723	1
EPHB4	750.916	0.316413	0.140252	2.25603	0.0240688	1
CPXM2	261.16	1.29402	0.573442	2.25659	0.0240337	1
SHC2	804.95	0.302712	0.134246	2.2549	0.0241399	1
OSBPL5	940.874	0.287646	0.127554	2.25509	0.0241275	1
HNRNPH2	4084.81	-0.204794	0.0908451	-2.25432	0.024176	1
TMEM261	1415.84	-0.236379	0.104854	-2.25435	0.0241739	1
CACNA1G	417.637	0.312398	0.138585	2.2542	0.0241839	1
PLCD3	280.024	0.343254	0.152284	2.25404	0.0241937	1
FAM129B	798.784	0.306422	0.135975	2.25352	0.0242262	1
PCGF5	839.904	-0.287184	0.127448	-2.25334	0.0242379	1
AP3M2	2261.14	-0.221153	0.09813	-2.25368	0.0242165	1
ANKRD11	2437.48	0.305042	0.135429	2.25242	0.0242956	1
SLC7A1	1335.36	0.359351	0.159581	2.25184	0.0243322	1
ZWILCH	1473.91	-0.228497	0.101503	-2.25114	0.0243764	1
PTBP3	2338.3	-0.255211	0.113358	-2.25137	0.024362	1
ISOC1	611.83	-0.268213	0.119151	-2.25103	0.0243838	1
PRNP	2968.23	-0.204858	0.0910227	-2.25062	0.0244095	1
ANXA6	2856.41	0.255863	0.113748	2.24939	0.0244875	1
RHCG	52.5144	0.720303	0.320278	2.24899	0.024513	1
ZDHHC17	4270.4	-0.220068	0.0978037	-2.2501	0.0244427	1
C5orf51	1605.5	-0.276063	0.122755	-2.2489	0.0245187	1
PCNX3	775.139	0.312769	0.139016	2.24988	0.0244564	1
NBPF11	1380.67	0.237218	0.105477	2.249	0.0245125	1
CDCA8	731.951	0.245989	0.109344	2.24968	0.0244692	1
POLR2K	957.311	-0.270749	0.120381	-2.2491	0.024506	1
SHB	1061.83	0.274591	0.122021	2.25035	0.0244267	1
RNF180	1142.72	-0.254721	0.113327	-2.24766	0.024598	1
SORBS3	291.729	0.43041	0.191562	2.24685	0.0246499	1
STK38L	1534.51	-0.246867	0.109881	-2.24668	0.0246605	1
TRAM2	631.907	0.276721	0.123201	2.24609	0.0246983	1
NPIPB4	450.854	0.373758	0.166445	2.24553	0.024734	1
SMARCAD1	4676.84	-0.203224	0.09052	-2.24508	0.0247633	1
DDR1	6732.87	0.248417	0.11067	2.24465	0.0247905	1
NES	12626.7	0.236956	0.105617	2.24354	0.0248617	1
DDC	48.2709	-0.720495	0.321229	-2.24293	0.0249014	1
TMEM167B	1769.69	-0.227012	0.101203	-2.24314	0.0248881	1
ATP8B2	1353.24	0.243213	0.108445	2.24274	0.0249137	1
HSD17B12	1738.39	-0.231718	0.103435	-2.24023	0.0250759	1
LCTL	121.459	0.473896	0.211531	2.24031	0.0250708	1
ZFYVE16	4161.24	0.249839	0.111544	2.23982	0.0251023	1
FASN	3543.63	0.333412	0.148919	2.23888	0.0251637	1
ADRA1B	190.978	0.380615	0.17003	2.23852	0.0251874	1
SNTB1	325.876	0.391794	0.175062	2.23802	0.0252195	1
PPFIA4	365.094	0.319251	0.142717	2.23695	0.0252894	1
KLHL8	1525.17	-0.247882	0.110817	-2.23687	0.0252951	1
CAPN6	31.7363	1.30996	0.585685	2.23663	0.0253107	1
SH3GL1	1530.15	0.252456	0.112916	2.23579	0.0253658	1
PGK1	6105.09	-0.192674	0.086188	-2.23551	0.0253839	1
FAM81A	291.398	-0.322122	0.144103	-2.23535	0.0253941	1
RNMT	2995.34	-0.223963	0.100233	-2.23442	0.0254551	1
MYO1F	43.3159	0.749966	0.335912	2.23263	0.0255735	1
WNT5B	351.553	0.303993	0.136249	2.23116	0.0256707	1
TCEB3C	35.4238	0.852888	0.382316	2.23085	0.0256914	1
SVIL	1964.68	0.204861	0.0918681	2.22994	0.0257512	1
ZNF281	2430.61	-0.19687	0.0883017	-2.22952	0.0257796	1
RCC2	2445.92	0.215458	0.0966483	2.2293	0.0257937	1
LDHAL6A	93.9172	0.545786	0.244873	2.22886	0.0258235	1
DDX25	407.873	-0.288174	0.12928	-2.22907	0.0258095	1
SRSF5	6536.42	0.227016	0.101862	2.22865	0.0258374	1
PLK1	987.421	0.258127	0.115823	2.22863	0.0258385	1
VAMP2	1475.55	-0.363973	0.163441	-2.22694	0.0259514	1
BCKDHB	1460.31	0.229464	0.103073	2.22623	0.0259988	1
RAP1B	4262.8	-0.228508	0.10265	-2.2261	0.0260076	1
RPAP1	732.633	0.258826	0.116256	2.22635	0.025991	1
STARD3	731.307	0.28247	0.1269	2.22593	0.0260191	1
BBS12	271.441	-0.374302	0.168189	-2.22549	0.0260487	1
BMP4	71.8238	0.818858	0.367933	2.22556	0.0260436	1
AKAP8	907.778	0.236416	0.106333	2.22336	0.0261917	1
WDR86	269.366	0.383468	0.172498	2.22303	0.0262137	1
TGIF1	1170.91	0.231213	0.103999	2.22323	0.0262006	1
DCT	425.818	0.395063	0.177681	2.22344	0.0261858	1
APLF	398.345	-0.30003	0.134989	-2.22263	0.026241	1
MICALL2	151.117	0.447571	0.201359	2.22275	0.0262325	1
SIAH3	705.896	0.29304	0.131936	2.22107	0.0263463	1
SYTL2	212.331	-0.370212	0.166711	-2.22068	0.0263725	1
MTSS1L	2020.38	0.254382	0.114569	2.22035	0.0263953	1
GPR137C	1500.79	-0.265964	0.119794	-2.22018	0.0264063	1
C1orf159	379.062	0.338696	0.152605	2.21942	0.026458	1
SHMT1	409.542	0.317648	0.143125	2.21938	0.026461	1
POLD1	893.936	0.329519	0.148509	2.21885	0.026497	1
PRUNE1	878.914	-0.253663	0.114344	-2.21842	0.026526	1
CDH6	1366.19	-0.291137	0.131298	-2.21738	0.0265972	1
VPS11	905.073	-0.232267	0.104747	-2.21741	0.026595	1
PFDN4	1112.89	-0.253382	0.114329	-2.21625	0.0266747	1
GTF2H5	2070.39	-0.225116	0.101575	-2.21625	0.0266746	1
CPT2	590.053	0.263045	0.118686	2.2163	0.0266708	1
F3	398.669	0.339259	0.153164	2.21501	0.0267593	1
GMIP	460.3	0.291985	0.13196	2.21268	0.0269195	1
KREMEN2	38.9869	0.840848	0.379982	2.21286	0.026907	1
ING5	885.317	0.259941	0.117643	2.20958	0.0271342	1
MYO5C	260.695	0.426498	0.193126	2.2084	0.0272166	1
ZNF583	955.266	-0.233353	0.105705	-2.20759	0.0272731	1
SRD5A1	978.112	-0.229224	0.103853	-2.20719	0.0273006	1
HDAC1	2040.28	0.206007	0.0933839	2.20602	0.0273824	1
TNS1	402.114	0.369308	0.167426	2.2058	0.0273978	1
TBPL2	30.3877	0.86836	0.393758	2.20532	0.0274319	1
TOP1MT	227.192	0.348506	0.158046	2.20509	0.0274476	1
YBX2	51.6923	0.684831	0.310586	2.20497	0.0274564	1
CAMK2N1	1972.97	-0.208949	0.0947936	-2.20425	0.0275067	1
ZNF248	1036.37	-0.254469	0.115438	-2.20437	0.0274983	1
USP47	7837.8	-0.187216	0.0849502	-2.20383	0.027536	1
UBXN11	355.4	0.302786	0.137435	2.20312	0.0275863	1
FAM50A	1077.35	0.271287	0.12319	2.20219	0.027652	1
ZNF292	9849.27	-0.218591	0.0992856	-2.20164	0.0276906	1
ZNF782	998.571	-0.233274	0.105952	-2.20168	0.0276876	1
NOTCH2NL	3013.32	0.262013	0.119089	2.20015	0.027796	1
TRIM11	544.806	0.26317	0.119603	2.20036	0.0277812	1
FLNC	203.999	0.500541	0.227479	2.20039	0.0277795	1
MYBPH	39.1572	2.30167	1.04615	2.20013	0.0277977	1
UQCRC2	4869.4	-0.203063	0.0922654	-2.20086	0.0277459	1
CHMP5	1957.22	-0.223929	0.101788	-2.19995	0.0278102	1
TNK1	118.362	0.511287	0.232402	2.20001	0.0278064	1
GGT7	857.8	0.25858	0.117551	2.19973	0.0278259	1
RFX2	224.646	0.389649	0.177262	2.19815	0.0279385	1
ACP6	282.061	0.406532	0.184941	2.19817	0.0279368	1
CDC42BPA	3555.73	-0.252603	0.114971	-2.19709	0.0280138	1
SLC18B1	687.655	-0.259866	0.118214	-2.19826	0.0279302	1
HS3ST4	387.902	-0.300346	0.136664	-2.1977	0.0279708	1
RGL2	1051.14	0.291335	0.132586	2.19733	0.0279972	1
GPT	66.5055	0.605787	0.275649	2.19768	0.0279721	1
PFKFB3	1000.43	0.234698	0.106803	2.19749	0.0279853	1
DUSP5	340.054	-0.329965	0.150119	-2.19802	0.0279476	1
OSBPL7	223.642	0.398749	0.181473	2.19729	0.0279999	1
CCDC7	590.353	-0.289947	0.132061	-2.19555	0.0281244	1
SLC41A1	783.659	0.263083	0.119852	2.19506	0.0281594	1
EDNRB	362.067	-0.373745	0.170276	-2.19493	0.0281684	1
WDR37	1813.14	-0.218095	0.0993647	-2.1949	0.028171	1
IDH3A	1199.6	-0.227925	0.103887	-2.19398	0.0282366	1
DPP7	141.639	0.468748	0.213768	2.19279	0.0283225	1
NDOR1	265.352	0.370167	0.168834	2.19249	0.0283442	1
ARHGEF17	770.43	0.326572	0.149057	2.19092	0.0284574	1
[truncated: 12,219 more rows]

## Sheet: Supplemental Table 4
Supplemental Table 4: Differential expression of the 328 genes identified in stem cell models in FTLD-tau brains carrying MAPT p.R406W compared to normal controls
	Insular Cortex (Controls)						Parietal Cortex (Controls)
Gene	baseMean	log2FoldChange	lfcSE	stat	pvalue	FDR B-Y	baseMean	log2FoldChange	lfcSE	stat	pvalue*	FDR B-Y*
COL6A2	499.668	2.60612	0.354474	7.35206	1.95e-13	3.8034e-10	444.709	1.95342	0.684852	2.85232	0.00434008	0.081716
HELZ2	307.187	2.09201	0.387479	5.39902	6.7e-08	6.53405e-05	229.251	1.74456	0.517717	3.36971	0.000752466	0.024572
ST8SIA3	2932.5	-1.50279	0.304512	-4.93507	8.01e-07	0.000520773	5186.24	-1.67717	0.509855	-3.2895	0.00100365	0.0308464
RAB3C	2614.42	-1.89133	0.396279	-4.77271	1.82e-06	0.00088746	5055.43	-2.15996	0.62992	-3.42895	0.000605931	0.02065
MRC2	284.91	1.67825	0.360545	4.65476	3.24e-06	0.001076	298.611	1.48629	0.60816	2.44392	0.0145288	0.19097
PLEC	13672.5	1.59505	0.347132	4.59494	4.33e-06	0.001076	10431.2	1.72492	0.413965	4.16682	3.08873e-05	0.00717544
SYT1	10859.7	-1.43821	0.313431	-4.5886	4.46e-06	0.001076	18320.5	-1.63	0.533722	-3.05402	0.00225799	0.0496742
EPHA5	581.094	-1.45716	0.320179	-4.55109	5.34e-06	0.001076	884.4	-1.38806	0.431486	-3.21692	0.00129572	0.0356313
MEF2C	5256.77	-1.34417	0.296148	-4.53883	5.66e-06	0.001076	7981.2	-1.40447	0.470582	-2.98453	0.00284011	0.0593565
NAPB	4180.7	-1.55718	0.343324	-4.5356	5.74e-06	0.001076	8291.61	-1.9353	0.541315	-3.57519	0.00034998	0.0162541
GABRB2	3889.27	-1.46275	0.323769	-4.51788	6.25e-06	0.001076	6600.01	-1.74865	0.559372	-3.1261	0.00177142	0.0415973
C4A	1336.78	1.96985	0.437205	4.50555	6.62e-06	0.001076	2155.83	1.34092	0.731948	1.83199	0.0669527	0.660032
PGM2L1	2093.23	-1.49784	0.335133	-4.46939	7.84e-06	0.00113823	3816.72	-1.6325	0.458296	-3.5621	0.000367894	0.016359
PCSK1	850.429	-1.56737	0.351369	-4.46075	8.17e-06	0.00113823	1388.91	-2.04074	0.655648	-3.11255	0.00185479	0.0421347
STMN2	2861.96	-1.40702	0.317478	-4.43187	9.34e-06	0.00121449	5322.01	-1.79667	0.587965	-3.05574	0.00224503	0.0496742
RAB27B	375.542	-1.59153	0.367587	-4.32967	1.49e-05	0.00174458	815.836	-2.05416	0.603676	-3.40275	0.000667106	0.0221303
GABRG2	1817.92	-1.65715	0.383242	-4.32404	1.53e-05	0.00174458	3185.4	-1.9209	0.605884	-3.1704	0.00152228	0.03949
FAM19A2	619.957	-1.47215	0.341349	-4.31275	1.61e-05	0.00174458	949.328	-1.43859	0.535826	-2.6848	0.00725731	0.114904
VSTM2A	1241.44	-1.76494	0.411057	-4.29366	1.76e-05	0.00180674	2255.84	-1.88651	0.562319	-3.35488	0.000793982	0.0255288
GNG2	925.561	-1.70492	0.399902	-4.26334	2.01e-05	0.0019226	1480.37	-1.63707	0.476752	-3.4338	0.000595189	0.02065
ATRNL1	12545.2	-1.33325	0.313171	-4.25726	2.07e-05	0.0019226	21472.1	-1.61745	0.512748	-3.15448	0.00160785	0.0400036
NAP1L2	1062.85	-1.58943	0.378907	-4.19477	2.73e-05	0.00242035	1866.99	-1.89324	0.525136	-3.60524	0.00031186	0.0148129
CSRNP3	2887.62	-1.28672	0.312413	-4.11863	3.81e-05	0.00323098	5189.67	-1.56478	0.439003	-3.56439	0.000364709	0.016359
NSF	3940.37	-1.43294	0.351402	-4.07778	4.55e-05	0.00343685	7890.48	-1.86418	0.525298	-3.54881	0.000386982	0.0165552
CDH23	638.351	1.52147	0.373786	4.07043	4.69e-05	0.00343685	482.077	1.57669	0.425395	3.70641	0.000210218	0.0125287
AGRN	2084.84	1.33357	0.328545	4.05901	4.93e-05	0.00343685	1385.03	1.48539	0.346761	4.28361	1.83883e-05	0.00549354
SYT4	1476.4	-1.47929	0.36482	-4.05485	5.02e-05	0.00343685	2465.5	-1.56909	0.556168	-2.82125	0.00478369	0.0887744
RBFOX1	2735.13	-1.21899	0.300877	-4.05145	5.09e-05	0.00343685	3941.16	-1.26747	0.474766	-2.66968	0.00759245	0.119306
ZIC1	328.499	1.60114	0.395273	4.05072	5.11e-05	0.00343685	359.029	1.19933	0.527467	2.27375	0.0229807	0.26441
FLNA	3895.89	1.22319	0.303555	4.02956	5.59e-05	0.00363436	3926.33	1.04605	0.581563	1.79868	0.0720692	0.700558
GABRB3	2122.81	-1.21667	0.303382	-4.01034	6.06e-05	0.00381284	3354.09	-1.19728	0.438153	-2.73255	0.00628457	0.105075
LRRN3	652.307	-1.31993	0.330491	-3.99386	6.5e-05	0.00396188	998.134	-1.25907	0.318431	-3.95396	7.68667e-05	0.00970265
RGS7BP	1269.42	-1.24281	0.319875	-3.88531	0.000102201	0.00604058	2075.28	-1.31881	0.474626	-2.77863	0.00545889	0.0957
FAM49A	1681.36	-1.17683	0.304543	-3.86424	0.000111435	0.00625073	2710.1	-1.32226	0.363865	-3.63392	0.000279143	0.0138903
SNAP25	14474.8	-1.67114	0.432642	-3.86264	0.000112166	0.00625073	24178	-1.9251	0.589537	-3.26544	0.00109293	0.0316211
MAPK10	3885.2	-1.17568	0.306622	-3.83429	0.000125928	0.00682272	6848.05	-1.41149	0.365542	-3.86135	0.000112761	0.00970265
GUCY1B3	1168.91	-1.4056	0.368056	-3.81897	0.000134009	0.00703147	2074.15	-1.64817	0.425015	-3.87791	0.000105358	0.00970265
RAB9B	406.372	-1.39653	0.366202	-3.81354	0.000136991	0.00703147	587.018	-1.32426	0.359746	-3.6811	0.000232233	0.0125287
RCAN2	1977.41	-1.41263	0.371435	-3.80318	0.000142851	0.00714424	3873.32	-1.87328	0.486024	-3.85429	0.000116064	0.00970265
NINL	652.802	1.40519	0.37371	3.76011	0.000169835	0.00828142	432.766	1.69874	0.345531	4.91632	8.81881e-07	0.00184332
PCDH11X	795.255	-1.16257	0.310118	-3.74879	0.000177687	0.0083014	996.618	-0.900683	0.396252	-2.27301	0.0230259	0.26441
OBSCN	1237.12	1.12129	0.299226	3.74729	0.000178757	0.0083014	920.334	1.3596	0.363708	3.73817	0.000185362	0.0125287
LTBP3	1906.95	1.16943	0.31345	3.73082	0.000190857	0.00865719	1576.94	1.3921	0.343351	4.05446	5.02494e-05	0.0095377
VSNL1	6397.12	-1.52278	0.41013	-3.71293	0.000204877	0.00908193	9457.16	-1.65204	0.558935	-2.9557	0.00311963	0.0639199
LMO3	2749.16	-1.14348	0.308829	-3.70262	0.000213382	0.00912541	4368.12	-1.11732	0.373264	-2.99339	0.00275895	0.0582426
SNAP91	3339.67	-1.1137	0.300964	-3.70045	0.000215215	0.00912541	5210.22	-1.13039	0.451677	-2.50266	0.0123265	0.169485
RGS4	2641.64	-1.07527	0.29142	-3.68976	0.000224462	0.00931499	4850.17	-1.69	0.647335	-2.61071	0.00903549	0.135853
SLC17A6	225.94	-1.82217	0.498163	-3.65778	0.000254407	0.0103377	434.64	-2.36661	0.782415	-3.02475	0.00248842	0.0536148
MLLT11	1083.66	-1.11407	0.306655	-3.63299	0.000280157	0.0111517	1890.25	-1.38723	0.424956	-3.26441	0.00109693	0.0316211
NAP1L3	1894.14	-1.51891	0.419127	-3.62398	0.000290108	0.0113169	3061.4	-1.66157	0.427871	-3.88335	0.000103026	0.00970265
INPP5F	2373.48	-1.2897	0.35668	-3.61586	0.000299351	0.0114485	4155.6	-1.54099	0.39202	-3.93091	8.4625e-05	0.00970265
OPCML	2404.88	-1.12344	0.311864	-3.60234	0.000315371	0.0118292	3702.83	-1.14343	0.455763	-2.50882	0.0121136	0.168778
DCLK1	4229.53	-1.05547	0.29365	-3.59431	0.000325256	0.011934	7288.83	-1.4143	0.446468	-3.16774	0.00153626	0.03949
HCN1	990.849	-1.22683	0.341715	-3.59022	0.000330403	0.011934	1654.34	-1.44785	0.533059	-2.71611	0.0066054	0.108355
ATP6V1A	3185.16	-1.28	0.359766	-3.55786	0.000373894	0.0130596	6208.6	-1.7234	0.435798	-3.95459	7.66675e-05	0.00970265
PRKACB	4771.03	-1.19746	0.336637	-3.55711	0.000374955	0.0130596	8952.94	-1.51216	0.323333	-4.67678	2.91419e-06	0.00206904
PCDH7	2826.66	-1.04897	0.296675	-3.53577	0.000406586	0.0139128	4254.5	-1.0731	0.384152	-2.79343	0.0052153	0.0933645
ACACB	2136.34	1.27821	0.36801	3.4733	0.000514091	0.0172882	1553.02	1.61423	0.438723	3.67939	0.000233796	0.0125287
PAK3	2227.21	-1.05101	0.305273	-3.44286	0.000575595	0.0190284	3585.87	-1.2755	0.406292	-3.13936	0.00169318	0.0411645
ATP6V1G2	1135.61	-1.17171	0.343387	-3.41221	0.000644374	0.0205486	1624.51	-1.20683	0.444577	-2.71456	0.00663631	0.108355
CALM1	26109	-1.014	0.297242	-3.41136	0.000646405	0.0205486	40657.3	-1.05456	0.33224	-3.17411	0.00150299	0.03949
PREPL	6799.99	-1.40022	0.411287	-3.40448	0.000662908	0.0205486	12279	-1.72971	0.435829	-3.96877	7.22435e-05	0.00970265
DOK6	1333.85	-1.06316	0.312315	-3.40414	0.000663722	0.0205486	1971.45	-1.07178	0.426938	-2.51039	0.0120596	0.168778
LAMA5	1830.64	1.15447	0.344169	3.35436	0.000795495	0.0242435	1417.24	1.58977	0.410889	3.8691	0.000109236	0.00970265
ATP1B1	6383.36	-1.28263	0.383031	-3.34864	0.000812079	0.0243681	12254.1	-1.73598	0.445075	-3.90042	9.60262e-05	0.00970265
CHL1	5157.28	-1.03977	0.312005	-3.33255	0.000860526	0.0252696	8173.14	-1.2214	0.355197	-3.43866	0.000584594	0.02065
C3orf14	269.036	-1.32298	0.397275	-3.33014	0.000868032	0.0252696	534.508	-1.65675	0.361687	-4.58062	4.63603e-06	0.00225295
NECAP1	1023.01	-1.25861	0.381701	-3.29738	0.00097592	0.0279926	1764.13	-1.51178	0.407026	-3.71421	0.000203842	0.0125287
MAMDC4	510.829	1.26803	0.38563	3.28822	0.00100824	0.0285005	408.195	1.54178	0.503765	3.06052	0.00220954	0.0496536
PLCXD3	637.815	-1.14516	0.350343	-3.26868	0.00108051	0.0301071	1025.28	-1.25926	0.424318	-2.96774	0.00300002	0.0620778
PGGHG	188.586	1.36823	0.422847	3.23575	0.00121325	0.0333296	178.151	1.40276	0.489181	2.86757	0.00413639	0.0805176
INA	1775.64	-1.16363	0.360452	-3.22825	0.00124549	0.03374	3223.05	-1.53151	0.601829	-2.54476	0.0109352	0.157664
SCG5	1145.12	-1.67437	0.521165	-3.21273	0.00131479	0.0346632	1813.25	-1.72991	0.44674	-3.8723	0.000107811	0.00970265
SNCA	1387.21	-1.00555	0.312997	-3.21266	0.00131511	0.0346632	2194.58	-1.10063	0.350611	-3.13916	0.00169433	0.0411645
SYT13	1762.51	-1.04517	0.3259	-3.20703	0.00134113	0.0348776	2915.28	-1.22641	0.516463	-2.37464	0.017566	0.222496
FGF14	683.269	-1.12715	0.352685	-3.19592	0.00139384	0.0357715	1140.45	-1.29707	0.409782	-3.16527	0.00154942	0.03949
KIFAP3	1686.65	-1.17731	0.369247	-3.18841	0.00143059	0.0362377	3078.11	-1.44034	0.368033	-3.91362	9.09222e-05	0.00970265
CADPS	2775.23	-0.913551	0.287007	-3.18302	0.00145746	0.0364451	4661.18	-1.15869	0.448883	-2.58127	0.00984363	0.145905
GABRA4	1867.21	-1.10523	0.348363	-3.17263	0.00151066	0.0369535	3027.41	-1.35163	0.517205	-2.61333	0.00896656	0.135794
DACH2	210.094	-1.19743	0.37754	-3.17166	0.00151568	0.0369535	344.58	-1.48711	0.5293	-2.80958	0.00496064	0.0909422
SCN2A	5164.97	-0.981931	0.312609	-3.14109	0.00168323	0.0405318	7557.18	-1.09512	0.495321	-2.21092	0.0270411	0.305482
DOT1L	705.351	1.20502	0.384579	3.13334	0.00172829	0.0406246	601.009	1.39126	0.406092	3.42597	0.000612604	0.02065
KIAA1107	2885.27	-1.05303	0.336086	-3.1332	0.00172909	0.0406246	4663.05	-1.33954	0.405373	-3.30446	0.000951603	0.0296834
SLC12A7	684.566	1.66929	0.533361	3.12975	0.00174957	0.0406246	479.156	1.91123	0.409031	4.67259	2.97428e-06	0.00206904
BEX5	255.259	-1.57568	0.505601	-3.11644	0.00183046	0.0413598	416.631	-1.98212	0.56517	-3.50713	0.000452966	0.0182052
CROCC	2146.73	1.16168	0.372886	3.11537	0.00183716	0.0413598	1602.07	1.44814	0.354861	4.08088	4.48665e-05	0.00938381
SLC2A13	1419.07	-0.979953	0.314679	-3.11414	0.00184485	0.0413598	2386.69	-1.28984	0.451993	-2.85367	0.00432169	0.081716
GOLGA8O	298.621	1.63492	0.526612	3.1046	0.00190536	0.0415139	166.3	1.79849	0.498797	3.60565	0.000311367	0.0148129
DSP	368.89	1.58955	0.512152	3.10368	0.00191133	0.0415139	808.515	0.519774	0.870477	0.597114	NA	NA
NFATC4	461.158	1.08048	0.348203	3.10302	0.00191557	0.0415139	367.361	1.4605	0.413533	3.53176	0.000412808	0.0169165
SGIP1	1989.61	-0.959799	0.311688	-3.07936	0.00207443	0.0444627	2802.83	-0.960476	0.261904	-3.66729	0.000245138	0.0128081
COL6A1	2156.07	1.21679	0.396512	3.06873	0.0021497	0.0455751	1492.2	1.5386	0.345791	4.44951	8.60665e-06	0.00299906
NRBP2	2253.96	0.999117	0.326256	3.06237	0.00219593	0.0456754	1562.49	1.26566	0.404043	3.13249	0.0017333	0.0411645
CDH13	843.02	-0.937209	0.306113	-3.06164	0.00220127	0.0456754	1346.01	-1.15299	0.434711	-2.65232	0.00799413	0.124681
CXXC4	371.993	-1.04778	0.344124	-3.04477	0.00232857	0.0478082	593.208	-0.808239	0.324071	-2.49402	0.0126306	0.17253
CD200	527.279	-1.33351	0.440284	-3.02875	0.00245571	0.0498935	831.772	-1.38725	0.398464	-3.4815	0.000498613	0.0189467
LENG8	5273.97	0.988673	0.327035	3.02314	0.00250167	0.0500561	3685.65	1.35993	0.369512	3.68035	0.000232913	0.0125287
TTLL3	1189.45	0.967847	0.320317	3.02153	0.00251505	0.0500561	924.36	1.19005	0.298357	3.98868	6.64423e-05	0.00970265
CX3CR1	219.684	-1.12588	0.373349	-3.01563	0.00256443	0.0505235	244.535	-0.674574	0.650962	-1.03627	0.300075	1
ESRRG	546.562	-1.01227	0.337109	-3.0028	0.00267511	0.0521769	861.565	-1.15042	0.420188	-2.73788	0.00618369	0.104222
C1orf216	935.082	-0.952822	0.320506	-2.97287	0.00295034	0.0567543	1751.54	-1.25803	0.398204	-3.15925	0.00158175	0.0398283
PKIA	1056	-0.891793	0.300162	-2.97103	0.00296798	0.0567543	1683.43	-0.933448	0.342842	-2.72267	0.0064756	0.107409
LRFN5	1046.02	-0.978032	0.330727	-2.95722	0.00310428	0.0587843	1528.79	-1.03037	0.418935	-2.45951	0.0139128	0.18639
PLPPR4	1113.25	-0.899564	0.304547	-2.95377	0.00313917	0.0588733	1687.7	-0.997087	0.424787	-2.34726	0.0189119	0.232029
PLK2	950.024	-1.14249	0.387802	-2.94607	0.00321841	0.0597845	1343.78	-1.16746	0.449849	-2.59522	0.00945302	0.141116
SEMA3E	257.968	-1.27694	0.434944	-2.93587	0.00332615	0.0612031	413.264	-0.995985	0.547423	-1.81941	0.0688494	0.675543
FRRS1L	3387.69	-0.945068	0.32353	-2.92112	0.00348779	0.0635776	5150.11	-0.902398	0.366561	-2.4618	0.0138243	0.18639
RTN1	4796.55	-0.877044	0.301306	-2.91081	0.00360491	0.0651041	7410.17	-0.955431	0.380533	-2.51077	0.0120468	0.168778
NTNG2	804.424	1.27946	0.44026	2.90613	0.00365924	0.065479	581.414	1.48165	0.35201	4.20911	2.56377e-05	0.00668779
TRHDE	762.83	-0.965239	0.333656	-2.89292	0.00381683	0.067678	1130.5	-1.05377	0.481759	-2.18734	0.0287176	0.319244
GRM5	2571.22	-0.833505	0.290548	-2.86873	0.00412125	0.0724176	3806.69	-0.815995	0.408609	-1.99701	0.0458244	0.47885
TEAD3	66.7002	1.58592	0.554099	2.86216	0.00420768	0.0732761	59.4206	1.65658	0.520346	3.18361	0.00145449	0.0394777
GPR26	335.867	-1.31925	0.463087	-2.84882	0.00438823	0.0757441	630.47	-1.35282	0.645453	-2.09592	0.0360897	0.388789
LTBP4	450.779	0.981662	0.345533	2.841	0.00449716	0.0769434	379.244	1.3253	0.353381	3.75035	0.000176591	0.0125287
TMEM196	165.711	-1.15094	0.406596	-2.83067	0.00464502	0.078782	265.974	-1.04402	0.45446	-2.29727	0.0216034	0.259482
CDH18	870.715	-1.06595	0.378205	-2.81844	0.00482583	0.0811431	1345.34	-1.18099	0.437282	-2.70075	0.00691841	0.112066
DIRAS2	3433.38	-0.990271	0.35311	-2.80443	0.00504057	0.0840294	4805.51	-0.881365	0.466249	-1.89033	0.0587138	0.589942
TMEM35A	326.53	-1.17581	0.425086	-2.76605	0.00567392	0.0937862	632.71	-1.49934	0.480848	-3.11812	0.00182009	0.0419745
PCP4L1	163.18	-1.28473	0.467684	-2.74701	0.00601414	0.0985744	301.063	-1.74955	0.598767	-2.92191	0.00347889	0.0699102
OXCT1	1406.23	-0.820564	0.300322	-2.73228	0.00628986	0.102234	2206.81	-0.980934	0.342301	-2.8657	0.00416085	0.0805176
KCNA4	323.275	-0.944139	0.346543	-2.72445	0.00644091	0.103315	514.301	-0.970043	0.473661	-2.04797	0.040563	0.428152
DPYSL3	2186.43	0.875077	0.321323	2.72335	0.00646231	0.103315	2637.33	0.824758	0.349058	2.36281	0.018137	0.226977
NAP1L5	809.063	-1.07668	0.39841	-2.70245	0.00688305	0.109147	1288.61	-1.43772	0.471468	-3.04945	0.0022926	0.0499103
CHGB	1158.5	-1.03946	0.386197	-2.69154	0.00711233	0.111874	1795.22	-1.23027	0.540116	-2.27778	0.0227397	0.26441
REEP1	724.422	-0.893075	0.33281	-2.68344	0.00728694	0.113703	1202.64	-1.19741	0.433506	-2.76214	0.00574234	0.0981764
ATP8A2	2437.78	-0.843353	0.315448	-2.67351	0.00750617	0.116194	3699.7	-1.01811	0.41506	-2.45292	0.01417	0.188574
CNTN1	6301.5	-0.775394	0.292262	-2.65307	0.00797622	0.122499	8963.24	-0.7743	0.302288	-2.56147	0.0104232	0.153406
TMOD2	10377.5	-0.745153	0.289054	-2.5779	0.00994023	0.151469	15687.2	-0.874862	0.27908	-3.1348	0.00171969	0.0411645
EMB	226.087	-1.01632	0.396097	-2.56583	0.0102929	0.155628	379.94	-1.27307	0.336076	-3.78804	0.000151838	0.0113333
ACSL4	878.235	-0.877658	0.343073	-2.55823	0.0105208	0.157155	1600.95	-1.16246	0.303397	-3.8315	0.000127364	0.0102378
FRMPD4	1368.74	-0.835802	0.326856	-2.55709	0.0105551	0.157155	2093.51	-0.980223	0.463299	-2.11575	0.0343664	0.373074
RGS2	183.149	-1.25004	0.489479	-2.55381	0.0106552	0.157443	461.699	-1.73033	0.528452	-3.27434	0.00105908	0.0316211
MTURN	31541.8	0.965765	0.380335	2.53925	0.0111091	0.162917	36500.3	0.609464	0.426816	1.42793	0.153312	1
VEGFA	890.736	1.31563	0.521806	2.52131	0.011692	0.170186	962.922	0.967597	0.566652	1.70757	0.0877165	0.825774
ITFG1	1023.6	-0.937929	0.374193	-2.50654	0.0121919	0.175161	1766.1	-1.34814	0.365262	-3.69088	0.000223477	0.0125287
XKR4	1107.11	-0.750953	0.299706	-2.50563	0.0122234	0.175161	1582.13	-0.767485	0.303937	-2.52514	0.0115651	0.165549
NCALD	2147.67	-0.892381	0.356478	-2.50332	0.0123033	0.175161	3210.71	-1.29037	0.488397	-2.64205	0.00824056	0.127572
CNR1	1174.59	-0.862649	0.345441	-2.49724	0.0125164	0.176904	1761.12	-0.808112	0.434599	-1.85944	0.0629643	0.626626
NRXN1	7688.45	-0.707747	0.28409	-2.49128	0.0127285	0.178607	9523.2	-0.575778	0.330332	-1.74303	0.0813287	0.776127
SCG2	705.962	-1.02767	0.415529	-2.47316	0.0133925	0.186582	1420.67	-1.75933	0.564448	-3.1169	0.00182766	0.0419745
ZNF91	3505.26	-0.724738	0.293457	-2.46966	0.0135241	0.18708	4685.47	-0.625536	0.223989	-2.79271	0.00522679	0.0933645
REPS2	2321.09	-0.71677	0.291069	-2.46255	0.0137955	0.18949	4093.04	-1.04363	0.30434	-3.42917	0.000605437	0.02065
APC	9592.47	-0.693901	0.284376	-2.44009	0.0146838	0.200281	14568.4	-0.700021	0.198105	-3.53359	0.000409957	0.0169165
KCND2	732.668	-0.862771	0.354375	-2.43463	0.014907	0.201914	1090.31	-0.875167	0.420669	-2.08042	0.0374874	0.401775
RIMKLA	966.462	-0.880709	0.363178	-2.42501	0.015308	0.205915	1610.16	-1.15317	0.47054	-2.45074	0.0142562	0.188574
LSM11	498.234	-0.787287	0.328308	-2.39801	0.0164843	0.22022	846.75	-1.03477	0.374901	-2.76012	0.00577803	0.0981764
RUNDC3B	497.797	-0.926564	0.388465	-2.3852	0.01707	0.226493	744.839	-1.05711	0.323098	-3.27179	0.00106868	0.0316211
RAP1GDS1	1006.3	-0.893236	0.37513	-2.38114	0.0172592	0.227456	1971.66	-1.27469	0.28021	-4.54907	5.38846e-06	0.00225295
HPCA	735.966	-0.798562	0.336337	-2.37429	0.0175828	0.230165	875.001	-0.587756	0.502573	-1.16949	0.242205	1
XPR1	1088.4	-0.744388	0.314243	-2.36883	0.0178445	0.231941	1781.86	-0.951918	0.273266	-3.48349	0.000494922	0.0189467
COL7A1	1027.48	0.825967	0.349022	2.36652	0.0179563	0.231941	729.252	1.21997	0.350371	3.48194	0.000497801	0.0189467
B3GALT2	630.83	-0.878446	0.371934	-2.36184	0.0181847	0.233346	914.183	-0.789763	0.369529	-2.13722	0.0325805	0.356498
GUCY1A3	883.572	-0.739548	0.319898	-2.31183	0.0207872	0.264997	1407.49	-0.721552	0.296461	-2.43389	0.0149376	0.195116
CLCN4	1643.26	-0.713444	0.309063	-2.30841	0.0209765	0.265675	3429.72	-1.22116	0.34418	-3.54801	0.000388148	0.0165552
GABRA2	2212.09	-0.666435	0.293961	-2.26709	0.0233849	0.294267	2650.48	-0.449497	0.276126	-1.62787	0.103553	0.961865
MGP	80.9049	1.79082	0.794303	2.25458	0.0241597	0.302068	290.242	0.141654	1.10292	0.128436	0.897804	1
CSMD3	2202.77	-0.75922	0.338743	-2.24129	0.0250076	0.309227	2677.52	-0.613507	0.301343	-2.03591	0.0417599	0.43857
PPP1R14C	130.826	-0.966286	0.431386	-2.23996	0.0250936	0.309227	183.199	-0.998483	0.439237	-2.27322	0.0230129	0.26441
SLC16A14	433.181	-0.884219	0.395058	-2.2382	0.0252079	0.309227	564.728	-0.832988	0.331168	-2.51531	0.0118929	0.168778
MAPK8	869.728	-0.744125	0.336358	-2.2123	0.0269457	0.328479	1407.13	-0.940404	0.243029	-3.86951	0.000109054	0.00970265
CDH8	595.308	-0.703419	0.318826	-2.20628	0.0273646	0.331513	987.027	-0.961522	0.343524	-2.79899	0.00512627	0.0931615
DNAJC6	4286.39	-0.68242	0.310852	-2.19532	0.0281404	0.338808	7814.84	-1.09271	0.292506	-3.73568	0.000187208	0.0125287
PLPPR5	238.043	-0.840888	0.383759	-2.19118	0.0284384	0.340295	339.778	-0.886191	0.386215	-2.29455	0.0217587	0.259853
H2AFJ	95.0481	1.20604	0.557226	2.16436	0.0304368	0.361986	126.214	0.612633	0.38016	1.61151	0.107068	0.985748
COL19A1	220.332	-0.849734	0.399845	-2.12516	0.0335731	0.396867	310.028	-0.776848	0.433516	-1.79197	0.0731375	0.70439
TIMP3	2818.24	0.669476	0.315585	2.12138	0.0338894	0.398193	2697.05	0.759774	0.3381	2.24718	0.0246283	0.281265
SCN3A	1668.4	-0.620205	0.293274	-2.11476	0.03445	0.402356	2286.77	-0.462681	0.316392	-1.46236	0.143642	1
P2RY1	330.843	0.726175	0.348315	2.08482	0.0370855	0.430558	253.6	1.03487	0.429402	2.41002	0.0159514	0.205787
LAMA1	332.213	0.937752	0.452122	2.07411	0.0380687	0.439358	337.859	1.04458	0.536277	1.94783	0.051435	0.52694
RSPO3	54.0919	-1.1973	0.57801	-2.07142	0.0383194	0.43965	95.0841	-0.976067	0.563509	-1.73212	0.083252	0.78729
SERINC1	7916.09	-0.770284	0.373047	-2.06485	0.0389377	0.444131	12859.2	-1.00109	0.269059	-3.72069	0.000198679	0.0125287
DNAJC12	166.222	-0.84564	0.411274	-2.05615	0.0397685	0.45097	274.573	-0.937647	0.287405	-3.26246	0.0011045	0.0316211
GNAL	1201.47	-0.659242	0.321261	-2.05205	0.0401652	0.452836	1889.21	-0.860235	0.30503	-2.82016	0.00479991	0.0887744
B3GALNT1	492.958	-0.703714	0.34433	-2.04372	0.0409813	0.458888	785.324	-0.89501	0.322059	-2.77902	0.00545227	0.0957
BTBD3	1959.15	-0.753534	0.369056	-2.04179	0.0411725	0.458888	3519.34	-1.07301	0.294445	-3.64418	0.000268244	0.0136735
DCBLD2	486.717	-0.709198	0.351002	-2.0205	0.0433319	0.480211	781.699	-0.812598	0.243929	-3.33128	0.000864463	0.0273738
ITGBL1	139.908	-1.05404	0.528475	-1.99449	0.046099	0.50799	264.723	-1.32521	0.383759	-3.45323	0.000553925	0.02065
ARPP21	2199.59	-0.615631	0.313065	-1.96647	0.0492448	0.538103	2925.62	-0.645054	0.343074	-1.88022	0.0600784	0.600765
ZBED9	132.544	-0.974624	0.495925	-1.96527	0.0493834	0.538103	222.338	-1.24679	0.474815	-2.62583	0.00864368	0.131859
ZNF804A	173.826	-0.998636	0.513464	-1.9449	0.0517872	0.561161	291.15	-1.13949	0.447797	-2.54465	0.0109388	0.157664
NETO1	810.777	-0.620014	0.323674	-1.91555	0.0554222	0.593603	1058.96	-0.586908	0.419627	-1.39864	0.16192	1
TPBG	156.029	-0.901352	0.470679	-1.915	0.0554921	0.593603	273.716	-1.09324	0.568828	-1.92192	0.054616	0.5568
GAP43	1552.04	-0.602629	0.314949	-1.91342	0.0556942	0.593603	2550.99	-1.11293	0.48592	-2.29035	0.0220012	0.261256
ANK2	20938.5	-0.535099	0.280029	-1.91087	0.0560211	0.593842	30632.9	-0.627258	0.26401	-2.37588	0.0175069	0.222496
SV2A	2932.59	-0.565384	0.297869	-1.8981	0.0576829	0.608153	4518.41	-0.777887	0.406911	-1.91169	0.0559164	0.566019
KCNMB2	126.89	-0.811056	0.431356	-1.88025	0.0600746	0.629964	175.061	-0.745107	0.323867	-2.30066	0.0214108	0.258655
FOSL2	1879.14	0.787967	0.42137	1.87001	0.0614818	0.638751	2635.44	0.563934	0.380885	1.48059	0.138717	1
GAD2	622.213	-0.782929	0.418814	-1.8694	0.0615675	0.638751	1188.09	-1.58828	0.69705	-2.27857	0.0226929	0.26441
DNM3	3971.46	-0.5375	0.289606	-1.85597	0.0634575	0.654876	6578.17	-0.868776	0.252282	-3.44367	0.000573883	0.02065
PJA1	603.113	-0.712193	0.384655	-1.85151	0.064096	0.657983	943.877	-0.792758	0.275879	-2.87357	0.00405861	0.0800211
TYW3	405.85	-0.634847	0.343861	-1.84623	0.0648585	0.662325	728.31	-0.90286	0.278982	-3.23627	0.00121102	0.033746
BRINP3	430.417	-0.634395	0.349893	-1.81311	0.0698151	0.709228	477.467	-0.288459	0.263233	-1.09583	0.273152	1
FAM234B	1259.61	-0.606436	0.335338	-1.80843	0.0705393	0.712872	1972.79	-0.807496	0.344226	-2.34583	0.0189848	0.232029
CDH7	238.265	-0.692228	0.390596	-1.77224	0.0763554	0.767672	299.924	-0.65802	0.437851	-1.50284	0.132881	1
EFNB1	147.389	0.75693	0.434992	1.7401	0.0818411	0.818605	163.757	0.862024	0.357045	2.41433	0.0157642	0.204635
LRP4	4860.51	0.605112	0.350293	1.72745	0.0840877	0.836785	5436.91	0.817122	0.386394	2.11474	0.0344524	0.373074
TONSL	172.15	0.763726	0.450869	1.6939	0.0902848	0.893893	155.614	0.928224	0.317436	2.92413	0.00345417	0.0699102
SEMA3C	252.46	-0.721453	0.429578	-1.67945	0.0930653	0.91677	711.116	-1.54155	0.475216	-3.24389	0.00117908	0.0333
CELSR1	96.5948	0.756802	0.458257	1.65148	0.0986409	0.966811	106.666	0.737119	0.410301	1.79653	0.0724104	0.700616
GAA	713.57	0.505394	0.310189	1.62931	0.103248	1	714.429	0.636627	0.296047	2.15042	0.0315219	0.34673
GABRB1	905.307	-0.525684	0.324055	-1.6222	0.10476	1	1070.01	-0.279808	0.263256	-1.06287	0.287839	1
CHRDL1	556.865	-0.57955	0.374792	-1.54633	0.122026	1	594.509	-0.232267	0.337517	-0.688162	0.491351	1
AKAP6	5303.29	-0.465378	0.301481	-1.54364	0.122676	1	8288.55	-0.699734	0.241935	-2.89224	0.00382502	0.0761337
ZNF540	556.261	-0.578963	0.377797	-1.53247	0.125406	1	752.282	-0.657827	0.266897	-2.46473	0.0137118	0.186083
MATN2	388.369	0.518921	0.33966	1.52776	0.126571	1	598.338	0.298596	0.413778	0.721633	0.47052	1
PRICKLE2	2052.05	-0.468845	0.326864	-1.43437	0.151465	1	3371.16	-0.543285	0.264819	-2.05153	0.0402153	0.426636
CRABP1	43.0047	1.27338	0.899895	1.41503	0.15706	1	116.234	0.0814949	0.904235	0.0901258	0.928187	1
BRINP1	1222	-0.468231	0.331076	-1.41427	0.157282	1	1631.44	-0.565721	0.304738	-1.85642	0.0633938	0.627909
CRYZ	174.371	-0.561151	0.397842	-1.41049	0.158396	1	306.601	-0.722711	0.460076	-1.57085	0.116217	1
ARG2	116.398	-0.606968	0.432497	-1.40341	0.160496	1	312.249	-1.34239	0.484822	-2.76882	0.00562593	0.0971721
PPFIA2	2909.67	-0.434045	0.326673	-1.32868	0.183953	1	3522.52	-0.388086	0.317855	-1.22095	0.222105	1
PARP8	985.664	-0.399965	0.307501	-1.3007	0.193363	1	1340.55	-0.434289	0.186428	-2.32952	0.0198313	0.240966
LGI2	132.701	-0.672703	0.520932	-1.29134	0.196584	1	284.513	-1.5644	0.563444	-2.77649	0.00549491	0.0957
ERBB4	2672.06	-0.370439	0.287514	-1.28842	0.1976	1	3387.9	-0.371091	0.243235	-1.52565	0.127097	1
NRP1	1121.69	-0.385072	0.307079	-1.25398	0.209848	1	1446.62	-0.219262	0.220291	-0.995331	0.319575	1
HSD17B10	165.525	0.500181	0.404182	1.23751	0.215897	1	200.972	0.433104	0.313923	1.37965	0.167695	1
MAN2A2	2963.47	0.361589	0.295862	1.22215	0.22165	1	3808.76	0.272182	0.212514	1.28077	0.200274	1
IFIT5	357.352	-0.564521	0.465098	-1.21377	0.224836	1	624.023	-0.906041	0.245837	-3.68554	0.000228221	0.0125287
GABRG1	2107.68	-0.367794	0.305358	-1.20447	0.228408	1	2330.34	0.0916414	0.40439	0.226617	0.820722	1
KCNAB1	805.947	-0.378188	0.314372	-1.203	0.228978	1	1218.56	-0.715323	0.363947	-1.96546	0.0493613	0.510702
CXADR	522.694	-0.3856	0.321261	-1.20027	0.230035	1	808.231	-0.557382	0.237579	-2.34609	0.0189716	0.232029
HPCAL4	3380.69	-0.404777	0.340135	-1.19005	0.234028	1	3899.43	-0.135832	0.386297	-0.351625	0.725119	1
GRM7	592.343	-0.388293	0.326438	-1.18948	0.234249	1	701.804	-0.384678	0.35637	-1.07943	0.280394	1
NRP2	383.998	0.399142	0.335917	1.18822	0.234747	1	536.038	0.32426	0.437705	0.740819	0.458803	1
DGCR8	667.64	0.381308	0.324995	1.17327	0.240687	1	757.689	0.420862	0.159665	2.6359	0.00839137	0.128952
GNPTAB	1897.84	-0.351803	0.301673	-1.16617	0.243545	1	2380.94	-0.294733	0.143329	-2.05634	0.0397495	0.423846
SLC7A6	406.783	-0.391697	0.337005	-1.16229	0.245119	1	539.391	-0.272134	0.225984	-1.20422	0.228506	1
COL15A1	44.0096	0.67243	0.600212	1.12032	0.262577	1	62.2001	0.284079	0.744412	0.381615	0.702747	1
WSB2	2491.67	0.44745	0.402986	1.11034	0.266855	1	2976.2	0.254786	0.204202	1.24772	0.212134	1
GLRA2	70.1053	-0.556255	0.512461	-1.08546	0.277719	1	104.207	-0.618313	0.427194	-1.44738	0.14779	1
NRIP3	734.553	-0.339698	0.314306	-1.08079	0.279792	1	1133.15	-0.7819	0.449449	-1.73969	0.0819141	0.77816
PLPPR1	153.404	-0.491252	0.477486	-1.02883	0.303559	1	242.296	-0.644964	0.44497	-1.44946	0.14721	1
EPS15	3287.24	-0.295099	0.286898	-1.02858	0.303675	1	5104.62	-0.568295	0.198988	-2.85593	0.00429111	0.081716
ZNF667	1399.77	-0.302191	0.296837	-1.01804	0.308661	1	1739.4	-0.212799	0.149006	-1.42812	0.153256	1
NALCN	2031.59	-0.327582	0.330479	-0.991234	0.321571	1	2774.44	-0.414332	0.185081	-2.23866	0.0251782	0.285983
MARCH1	528.566	-0.345677	0.349971	-0.98773	0.323285	1	845.856	-0.49478	0.258972	-1.91055	0.056062	0.566019
SLITRK2	1194.22	0.300504	0.306595	0.980133	0.32702	1	1188.26	0.550015	0.18301	3.00538	0.00265248	0.0565663
AHSA2	1521.62	0.292456	0.300732	0.972482	0.330811	1	2081.47	0.267343	0.363117	0.736244	0.461582	1
RXRG	100.238	0.430576	0.449157	0.958632	0.337744	1	105.995	0.523574	0.441367	1.18626	0.235522	1
SLC8A3	400.834	-0.321259	0.339179	-0.947165	0.343555	1	495.265	-0.500268	0.304697	-1.64185	0.10062	0.938794
GALC	676.747	-0.335108	0.354165	-0.946192	0.344051	1	1029.68	-0.487702	0.224395	-2.17341	0.0297496	0.328966
AKAP7	453.804	-0.307415	0.324899	-0.946185	0.344054	1	560.331	-0.291259	0.184033	-1.58264	0.113503	1
NUP210	664.455	0.294092	0.31259	0.940822	0.346796	1	649.293	0.576266	0.243399	2.36757	0.0179051	0.225425
RIMS1	3593.14	-0.263262	0.285013	-0.923684	0.355651	1	3892.56	-0.119878	0.256215	-0.46788	0.63987	1
GPR85	1161.32	0.340493	0.377133	0.902846	0.366608	1	901.158	0.854652	0.224014	3.81516	0.000136093	0.0105343
POLE	1367.4	0.312023	0.348134	0.896274	0.370107	1	1168.23	0.872352	0.348104	2.50601	0.0122103	0.168998
ZCCHC12	183.528	-0.465786	0.520389	-0.895073	0.370748	1	251.21	-0.482691	0.517576	-0.9326	0.351026	1
ARRDC3	771.897	0.420998	0.474921	0.88646	0.37537	1	1343.27	-0.0678799	0.471921	-0.143837	0.885629	1
SEMA5B	383.306	-0.310902	0.350779	-0.886319	0.375446	1	304.315	0.402317	0.385887	1.04258	0.297144	1
GNB4	491.045	-0.306729	0.353891	-0.866734	0.386088	1	699.924	-0.163986	0.253015	-0.648128	0.516902	1
TNR	5952.31	-0.279978	0.3256	-0.859883	0.389853	1	6659.33	-0.0935413	0.282279	-0.331379	0.740358	1
ASIC2	344.519	-0.306269	0.364486	-0.840278	0.400753	1	394.661	-0.106442	0.350389	-0.303784	0.761293	1
SLC6A1	4687.6	0.237974	0.287449	0.827883	0.407737	1	4712.9	0.239681	0.283579	0.845201	0.397999	1
CACNA2D3	1503.15	-0.257426	0.313334	-0.821572	0.411321	1	1747.87	-0.181334	0.324254	-0.559234	0.576002	1
KLHL13	76.595	-0.455049	0.55417	-0.821135	0.411569	1	160.405	-0.90062	0.353716	-2.54617	0.0108913	0.157664
MAN1A1	404.157	-0.340371	0.41499	-0.82019	0.412108	1	718.585	-0.606557	0.381051	-1.5918	0.11143	1
KLHL29	540.571	0.302474	0.371527	0.814136	0.415567	1	635.111	0.342212	0.318766	1.07355	0.283024	1
SLC6A17	3409.47	0.29245	0.360073	0.812198	0.416678	1	3593.53	0.187482	0.390585	0.480004	0.631224	1
UBASH3B	282.741	-0.289751	0.3588	-0.807556	0.419346	1	467.065	-0.804013	0.366212	-2.19549	0.0281285	0.314368
ALCAM	1521.95	-0.294359	0.366369	-0.80345	0.421715	1	2919.75	-0.754146	0.330359	-2.28281	0.0224416	0.26441
SMPD3	544.185	0.319665	0.402049	0.79509	0.426561	1	535.278	0.462769	0.299331	1.54601	0.122102	1
ADCY2	2812.16	0.244962	0.31608	0.775	0.43834	1	3368.88	0.320131	0.222459	1.43905	0.150135	1
SEMA3D	133.033	-0.368555	0.483197	-0.762743	0.445617	1	207.97	-0.135834	0.528181	-0.257173	0.797046	1
GREB1L	293.275	-0.299577	0.396847	-0.754891	0.450314	1	443.936	-0.464085	0.300902	-1.54231	0.122998	1
DDR2	1276.76	0.266034	0.352855	0.753947	0.450881	1	1600.05	0.497397	0.383832	1.29587	0.19502	1
EYA4	63.5143	-0.454158	0.637111	-0.71284	0.475945	1	118.742	-0.979249	0.411204	-2.38142	0.0172462	0.221126
ZNF572	65.4444	0.377668	0.541487	0.697464	0.485513	1	78.6776	0.279488	0.391582	0.71374	0.475388	1
XDH	72.011	-0.338396	0.503481	-0.672113	0.501512	1	90.5481	-0.138624	0.222094	-0.624167	0.532518	1
CALB1	703.093	0.233797	0.35084	0.666393	0.50516	1	767.837	0.213565	0.278946	0.765613	0.443907	1
CHN2	465.518	-0.232462	0.353907	-0.656845	0.511281	1	979.889	-0.696213	0.385124	-1.80776	0.0706436	0.689909
KIDINS220	4942.68	-0.176744	0.283489	-0.62346	0.532982	1	7205.39	-0.315196	0.161016	-1.95755	0.0502833	0.517679
PTCHD4	240.205	-0.233148	0.394096	-0.591602	0.554117	1	346.398	-0.500802	0.309979	-1.6156	0.106182	0.981914
SPOCK2	6974.72	0.184848	0.317702	0.581828	0.560682	1	7480.55	0.269873	0.260415	1.03632	0.300053	1
SPP1	1027.08	0.257799	0.470451	0.547983	0.583703	1	8199.85	-1.52819	0.856326	-1.78459	0.0743277	0.712569
TPD52L1	855.798	0.184141	0.342854	0.537082	0.591211	1	1141.96	0.359284	0.330871	1.08587	0.277535	1
SPOCK3	810.325	-0.204511	0.385964	-0.529871	0.596201	1	2062.94	-1.16032	0.431795	-2.68721	0.00720507	0.114904
PLEKHG4B	83.9852	0.277543	0.539895	0.514068	0.607204	1	89.989	0.351934	0.356384	0.987514	0.323391	1
ZNF300	97.2955	0.246693	0.484385	0.509293	0.610547	1	159.85	-0.225802	0.353492	-0.638776	0.522969	1
GABRA5	555.681	-0.201004	0.39822	-0.504756	0.61373	1	741.261	-0.236873	0.479301	-0.494205	0.621162	1
TAC1	52.8484	-0.429571	0.85586	-0.501917	0.615726	1	83.5683	-1.18322	0.817153	-1.44798	0.147623	1
VWA5A	295.15	-0.217685	0.433761	-0.501855	0.615769	1	491.12	-0.3189	0.306543	-1.04031	0.298196	1
ADAMTSL1	99.7126	0.246783	0.507797	0.485988	0.626976	1	118.386	-0.0461607	0.449374	-0.102722	0.918183	1
AKR1C2	149.643	0.195567	0.415042	0.471199	0.637499	1	215.957	0.306829	0.383187	0.80073	0.423288	1
PPP2R2C	4557.55	0.155336	0.37162	0.417996	0.67595	1	5117.37	0.195876	0.227033	0.862762	0.388268	1
ITM2A	619.848	-0.217496	0.53335	-0.407793	0.683426	1	865.575	-0.420809	0.477045	-0.882115	0.377714	1
SERPINF1	459.085	-0.130933	0.331202	-0.395326	0.692602	1	618.257	-0.202569	0.340785	-0.594418	0.552233	1
CALCRL	238.544	-0.160056	0.416127	-0.384633	0.70051	1	368.27	-0.23876	0.386339	-0.618006	0.536571	1
KLHDC10	1301.71	-0.109165	0.304273	-0.358774	0.719764	1	1802.02	-0.289137	0.145978	-1.98069	0.0476257	0.495197
CHODL	54.6791	0.181723	0.557751	0.325815	0.744564	1	61.6723	0.251995	0.257379	0.979084	0.327538	1
MCF2L2	3435.12	0.0868537	0.300776	0.288765	0.772761	1	3525.43	0.296069	0.253062	1.16994	0.242024	1
TNIK	4070.27	0.09042	0.31526	0.286811	0.774257	1	3907.93	0.490816	0.22263	2.20463	0.0274804	0.308776
ABLIM1	5388.06	0.0768528	0.283897	0.270706	0.786617	1	6639.22	0.21062	0.179537	1.17313	0.240745	1
ZIC3	44.2047	0.14971	0.601741	0.248794	0.80352	1	38.9303	0.846664	0.500185	1.6927	0.0905121	0.848271
ST6GAL2	917.12	0.0790687	0.336071	0.235274	0.813996	1	863.337	0.208292	0.315293	0.660629	0.50885	1
ISLR	269.458	-0.0709598	0.35624	-0.199191	0.842113	1	308.927	0.347454	0.424787	0.817949	0.413386	1
PCDH10	2216.97	-0.0580328	0.325592	-0.178238	0.858536	1	2850.54	-0.0340667	0.192896	-0.176606	0.859818	1
C1QL2	142.872	0.069877	0.431916	0.161784	0.871476	1	118.451	0.714903	0.475928	1.50212	0.133065	1
STK32A	220.442	0.0610073	0.37768	0.161532	0.871675	1	292.751	0.22791	0.318111	0.716448	0.473715	1
RAPGEF4	5753.22	-0.0496579	0.311978	-0.159171	0.873534	1	5524.08	0.251916	0.317441	0.793583	0.427439	1
DUSP6	286.286	0.0612857	0.419405	0.146125	0.883823	1	424.02	-0.592518	0.472002	-1.25533	0.209359	1
ARHGEF6	1055.43	0.0424446	0.299015	0.141948	0.887121	1	1499.31	0.0234761	0.201874	0.116291	0.907422	1
ZNF229	216.907	0.0485798	0.382016	0.127167	0.898808	1	267.66	0.122144	0.206203	0.59235	0.553616	1
MITF	193.811	-0.0372257	0.390768	-0.095263	0.924106	1	356.087	-0.366713	0.309889	-1.18337	0.236662	1
FGD4	1547.37	0.0263582	0.298445	0.0883184	0.929624	1	2034.98	0.0225241	0.187836	0.119914	0.904552	1
LPAR2	43.335	-0.0367214	0.654401	-0.0561146	0.955251	1	53.9324	0.249619	0.343841	0.725972	0.467856	1
PPP1R1A	269.934	0.0219866	0.410173	0.0536033	0.957251	1	328.905	0.316818	0.319997	0.990066	0.322142	1
RELN	779.358	0.0226373	0.535757	0.0422529	0.966297	1	1223.64	-0.525585	0.525526	-1.00011	0.317256	1
RAB33A	98.3446	0.0135116	0.525341	0.0257197	0.979481	1	185.745	-0.512385	0.360973	-1.41946	0.155766	1
CCDC152	117.408	-0.00584202	0.469018	-0.0124559	0.990062	1	212.298	-0.408299	0.334357	-1.22115	0.222031	1
LIN28B	35.6213	-1.81813	0.725305	-2.50671	NA	NA	53.0354	-1.78088	0.561644	-3.17083	0.00152006	0.03949
SIM1	9.34538	-2.23779	1.34998	-1.65764	NA	NA	16.1076	-1.65032	0.611631	-2.69823	0.00697083	0.112066
MEOX1	19.1886	1.14122	0.911193	1.25245	NA	NA	9.15483	1.70294	0.724757	2.34966	0.0187903	0.232029
IGSF9	21.9144	1.02833	0.803413	1.27996	NA	NA	23.1273	0.698327	0.479192	1.4573	0.145033	1
CPXM1	16.0508	2.70286	1.1477	2.35502	NA	NA	24.7464	2.0095	1.42569	1.4095	0.158688	1
PDYN	34.4977	-0.518429	0.666416	-0.777936	NA	NA	74.9959	-0.893347	0.691751	-1.29143	0.196555	1
LHX9	6.45115	-0.915854	1.43538	-0.638055	NA	NA	9.25408	-1.08719	0.886971	-1.22573	0.220301	1
TNNC1	1.53547	-0.204521	2.72925	-0.0749367	NA	NA	3.91159	-1.36653	1.14345	-1.1951	0.23205	1
SST	35.81	0.39017	0.673683	0.579159	NA	NA	66.4509	-0.835663	0.944835	-0.884454	0.376451	1
HSD17B2	0.909699	1.84437	3.98172	0.46321	NA	NA	1.2396	1.69417	2.05251	0.825413	0.409137	1
CFC1	14.6451	-0.903306	0.988582	-0.913739	NA	NA	19.6215	-0.654744	0.830791	-0.788097	0.43064	1
C22orf42	2.6599	0.28141	2.10784	0.133507	NA	NA	2.16653	0.528299	1.04472	0.505683	0.613079	1
PRSS56	7.69968	0.242648	1.32853	0.182643	NA	NA	12.1713	-0.397037	0.811335	-0.489363	0.624585	1
GDF5	8.76054	-0.474025	1.24033	-0.382177	NA	NA	12.0716	-0.206785	0.599516	-0.344921	0.730154	1
GPR50	0	NA	NA	NA	NA	NA	0.157495	0.550998	5.19974	0.105966	0.915609	1
DIRAS3	38.2126	-0.117832	0.712805	-0.165308	NA	NA	43.6352	-0.0380717	0.46714	-0.0814996	0.935045	1
MMRN1	29.1305	0.811689	0.861665	0.942	NA	NA	102.071	-0.0685532	0.921062	-0.0744284	0.94067	1
ARHGAP36	14.7615	0.170148	1.04208	0.163278	NA	NA	17.7031	0.035368	0.61936	0.0571041	0.954462	1
NTS	2.01428	0.246164	2.52823	0.0973664	NA	NA	2.39625	-0.236381	1.5831	-0.149315	NA	NA
*NA, not available due to low expression levels or due to outliers present in dataset

## Sheet: Supplemental Table 5
Supplemental Table 5. Topological properties of genes in the GeneMANIA network
Gene	Average Shortest Path Length	Betweenness Centrality	Closeness Centrality	Clustering Coefficient	Degree	Topological Coefficient
SNAP25	1.22785	0.042735	0.814433	0.542623	104	0.457125
SYT1	1.26582	0.0276473	0.79	0.568663	102	0.462462
SNAP91	1.29114	0.0244649	0.77451	0.561039	83	0.459991
TAGLN3	1.26582	0.0343059	0.79	0.555959	81	0.459188
STXBP1	1.35443	0.0115915	0.738318	0.619155	80	0.487426
SH3GL2	1.40506	0.0125726	0.711712	0.610816	74	0.484241
GAP43	1.40506	0.0193379	0.711712	0.596631	74	0.484241
AMPH	1.39241	0.0230801	0.718182	0.585884	72	0.476714
GABRG2	1.4557	0.00510993	0.686957	0.709091	70	0.530159
CTNNA2	1.31646	0.0381295	0.759615	0.519217	69	0.442569
SCG5	1.41772	0.0108114	0.705357	0.649399	69	0.499182
RGS7	1.41772	0.0354342	0.705357	0.578744	68	0.473802
DCLK1	1.4557	0.0113865	0.686957	0.65222	68	0.504662
RTN1	1.37975	0.0123214	0.724771	0.630102	66	0.488504
GLRB	1.39241	0.010064	0.718182	0.629433	63	0.486551
PCSK1	1.41772	0.0155326	0.705357	0.604831	61	0.482113
SCG3	1.41772	0.00678169	0.705357	0.678261	59	0.50743
CADPS	1.43038	0.0267052	0.699115	0.594949	59	0.475105
MLLT11	1.41772	0.00609921	0.705357	0.686957	57	0.508255
NECAP1	1.4557	0.00692635	0.686957	0.664905	57	0.505245
GABRB2	1.51899	0.00883614	0.658333	0.662618	55	0.500986
GRIA2	1.56962	0.0047216	0.637097	0.722689	54	0.531136
MAPK10	1.50633	0.015409	0.663866	0.651822	53	0.500487
MAP2	1.49367	0.00907848	0.669492	0.672474	52	0.516698
PTPRN2	1.51899	0.00801894	0.658333	0.649123	51	0.504931
NAP1L3	1.37975	0.013048	0.724771	0.616497	51	0.481529
VSNL1	1.44304	0.0151332	0.692982	0.603594	50	0.479862
KIFAP3	1.51899	0.0118736	0.658333	0.637269	49	0.494337
NAP1L2	1.41772	0.0106649	0.705357	0.624155	47	0.481563
STMN2	1.59494	0.00487012	0.626984	0.69697	47	0.528749
MAPT	1.5443	0.00785619	0.647541	0.661905	45	0.505626
NSF	1.53165	0.00523751	0.652893	0.681511	44	0.511489
PAK3	1.58228	0.0111903	0.632	0.659537	44	0.507164
SNCA	1.5443	0.0125713	0.647541	0.614114	43	0.49203
DNAJC6	1.55696	0.00505967	0.642276	0.671429	42	0.510684
ATP6V1A	1.63291	0.00189905	0.612403	0.756989	41	0.545873
GUCY1B3	1.58228	0.0176342	0.632	0.573975	40	0.476244
PRKACB	1.59494	0.00271971	0.626984	0.720143	40	0.53094
CSRNP3	1.59494	0.00367764	0.626984	0.698864	40	0.52331
ST8SIA3	1.67089	0.00107462	0.598485	0.820106	39	0.568646
ERC2	1.53165	0.00791347	0.652893	0.634424	38	0.493927
SCAMP1	1.60759	0.00327206	0.622047	0.699597	36	0.513221
TBR1	1.64557	0.0060706	0.607692	0.674877	35	0.511494
CALM1	1.72152	0.00503495	0.580882	0.692308	35	0.537037
KIAA1107	1.56962	0.00958022	0.637097	0.629234	34	0.485853
RCAN2	1.63291	0.0122518	0.612403	0.650246	33	0.508948
PREPL	1.6962	0.00091322	0.589552	0.835979	29	0.587143
C3orf14	1.72152	0.00212908	0.580882	0.786667	28	0.574211
SGIP1	1.72152	0.00396945	0.580882	0.699605	28	0.5301
BEX5	1.6962	0.00159082	0.589552	0.780627	28	0.560916
RAB9B	1.73418	0.003788	0.576642	0.677536	28	0.532895
EPHA5	1.72152	0.00928501	0.580882	0.616601	27	0.484472
ATP1B1	1.73418	0.0178637	0.576642	0.565217	26	0.497748
FAM49A	1.74684	0.00704253	0.572464	0.675889	26	0.525744
RAB3C	1.79747	0.00254798	0.556338	0.663158	25	0.531333
CD200	1.70886	0.0075904	0.585185	0.66	25	0.528421
ATRNL1	1.70886	0.0154315	0.585185	0.75	25	0.548421
FGF14	1.75949	0.00074467	0.568345	0.780952	24	0.554731
VSTM2A	1.78481	0.00124489	0.560284	0.726316	22	0.534211
LAMA5	1.92405	0.0132445	0.519737	0.153846	17	0.303571
INPP5F	1.89873	0.00033858	0.526667	0.791209	16	0.609589
PGM2L1	1.86076	0.00132456	0.537415	0.675	16	0.533784
NAPB	1.93671	0.00036596	0.51634	0.769231	14	0.596939
LRRN3	1.92405	0.00011585	0.519737	0.893939	12	0.615297
NINL	2	0.00011953	0.5	0.75	10	0.606349
RAB27B	2.02532	0.00038732	0.49375	0.583333	9	0.498366
COL6A1	1.98734	0.0006227	0.503185	0.428571	8	0.535211
DOT1L	2.07595	3.018e-05	0.481707	0.866667	7	0.629353
ACACB	1.98734	4.945e-05	0.503185	0.809524	7	0.612524
AGRN	2.06329	0.00047043	0.484663	0.3	7	0.447059
PLEC	2.01266	0.00231951	0.496855	0.466667	6	0.488426
CDH23	2.01266	0.00273833	0.496855	0.4	6	0.511737
OBSCN	2.11392	7.74e-05	0.473054	0.5	5	0.587692
NRBP2	2.12658	1.352e-05	0.470238	0.666667	4	0.712121
GNG2	2.20253	6.536e-05	0.454023	0	4	0.538012
NFATC4	2.43038	0.0007375	0.411458	0.166667	4	0.314103
MAMDC4	2.10127	0.00031832	0.475904	0.166667	4	0.476923
CROCC	2.31646	1.708e-05	0.431694	0.666667	3	0.594771
LTBP3	2.12658	4.961e-05	0.470238	0	3	0.561538
SLC12A7	2.32911	0	0.429348	1	3	0.58
HELZ2	0	0	0	0	0	0
GOLGA8O	0	0	0	0	0	0

## Sheet: Supplemental Table 6
Supplemental Table 6. Significantly enriched drugs for the 61 genes differentially expressed in MAPT p.R406W brains and neurons
Drug name	Total genes	Overrepresented genes	P-value	FDR	Enriched genes
Isoflurane	24	3	0.000129	0.0411	GABRB2;GABRG2;CALM1
Ginkgo biloba	6	2	0.000275	0.0411	GABRB2;GABRG2
Halothane	31	3	0.000283	0.0411	GABRB2;GABRG2;GNG2
Adinazolam	15	2	0.00188	0.0411	GABRB2;GABRG2
Clotiazepam	15	2	0.00188	0.0411	GABRB2;GABRG2
Fludiazepam	15	2	0.00188	0.0411	GABRB2;GABRG2
Cinolazepam	15	2	0.00188	0.0411	GABRB2;GABRG2
Ethchlorvynol	16	2	0.00215	0.0411	GABRB2;GABRG2
Etomidate	16	2	0.00215	0.0411	GABRB2;GABRG2
Clobazam	16	2	0.00215	0.0411	GABRB2;GABRG2
Meprobamate	16	2	0.00215	0.0411	GABRB2;GABRG2
Alprazolam	16	2	0.00215	0.0411	GABRB2;GABRG2
Chlordiazepoxide	16	2	0.00215	0.0411	GABRB2;GABRG2
Methyprylon	16	2	0.00215	0.0411	GABRB2;GABRG2
Flumazenil	16	2	0.00215	0.0411	GABRB2;GABRG2
Glutethimide	16	2	0.00215	0.0411	GABRB2;GABRG2
Lorazepam	17	2	0.00243	0.0411	GABRB2;GABRG2
Eszopiclone	17	2	0.00243	0.0411	GABRB2;GABRG2
Clorazepate	17	2	0.00243	0.0411	GABRB2;GABRG2
Clonazepam	17	2	0.00243	0.0411	GABRB2;GABRG2
Midazolam	18	2	0.00273	0.0411	GABRB2;GABRG2
Flurazepam	18	2	0.00273	0.0411	GABRB2;GABRG2
Halazepam	18	2	0.00273	0.0411	GABRB2;GABRG2
Propofol	18	2	0.00273	0.0411	GABRB2;GABRG2
Oxazepam	18	2	0.00273	0.0411	GABRB2;GABRG2
Estazolam	18	2	0.00273	0.0411	GABRB2;GABRG2
Bromazepam	18	2	0.00273	0.0411	GABRB2;GABRG2
Prazepam	18	2	0.00273	0.0411	GABRB2;GABRG2
Quazepam	18	2	0.00273	0.0411	GABRB2;GABRG2
Thiocolchicoside	18	2	0.00273	0.0411	GABRB2;GABRG2
Temazepam	19	2	0.00304	0.0411	GABRB2;GABRG2
Diazepam	19	2	0.00304	0.0411	GABRB2;GABRG2
Triazolam	19	2	0.00304	0.0411	GABRB2;GABRG2
Nitrazepam	19	2	0.00304	0.0411	GABRB2;GABRG2
Topiramate	20	2	0.00337	0.0411	GABRB2;GABRG2
Butabarbital	21	2	0.00371	0.0411	GABRB2;GABRG2
Butalbital	21	2	0.00371	0.0411	GABRB2;GABRG2
Talbutal	21	2	0.00371	0.0411	GABRB2;GABRG2
Metharbital	21	2	0.00371	0.0411	GABRB2;GABRG2
Primidone	21	2	0.00371	0.0411	GABRB2;GABRG2
Methoxyflurane	21	2	0.00371	0.0411	GABRB2;GABRG2
Desflurane	21	2	0.00371	0.0411	GABRB2;GABRG2
Sevoflurane	21	2	0.00371	0.0411	GABRB2;GABRG2
Enflurane	23	2	0.00445	0.0482	GABRB2;GABRG2

## Sheet: Supplemental Table 7
Supplemental Table 7. Raw read counts for GABA receptor genes (Mean ± SEM)
Gene	iPSC-derived cortical neurons		Brain tissues
	Isogenic control	MAPT p.R406W	Control parietal	Control insular	MAPT p.R406W insular
GABRB2	1478.00 ± 176.52	887.01 ± 150.24	9844.71 ± 1532.77	7344.70 ± 1470.70	2146.00 ± 1419.00
GABRG2	930.33 ± 93.08	557.00 ± 74.50	4643.91 ± 708.36	3563.50 ± 814.50	977.50 ± 734.50
GABRA2	1469.86 ± 37.60	1051.93 ± 202.95	3228.26 ± 236.81	3434.69 ± 35.22	1624.06 ± 892.40
GABRA4	1425.33 ± 129.82	886.19 ± 157.34	4294.69 ± 577.23	3302.99 ± 962.82	994.08 ± 369.36
GABRA5	944.33 ± 110.58	612.00 ± 110.24	827.18 ± 111.33	750.50 ± 20.50	390.50 ± 78.50
GABRB1	358.33 ± 20.58	228.12 ± 43.64	1238.35 ± 83.10	1352.00 ± 5.00	749.50 ± 472.50
GABRB3	5945.25 ± 477.24	4767.18 ± 774.92	4106.57 ± 488.07	3811.40 ± 703.61	1146.09 ± 539.09
GABRG1	220.00 ± 24.56	113.33 ± 10.73	2346.27 ± 201.31	3000.50 ± 4.50	1624.00 ± 726.00

## Sheet: Supplemental Table 8
Supplemental Table 8. Differential gene expression of NMDA and AMPA receptors in iPSC-derived cortical neurons carrying MAPT p.R406W compared to isogenic controls
Gene	baseMean	log2FoldChange	lfcSE	stat	pvalue	FDR B-H	FDR B-Y
GRIN3A	115.12	-0.751085	0.240992	-3.11664	0.00182922	0.0365985	0.380293
GRIN2D	168.48	0.357855	0.21457	1.66778	0.0953601	0.381897	1
GRIN2C	33.7396	0.574028	0.371453	1.54536	0.12226	0.429637	1
GRIN2B	7526.03	-0.431074	0.301133	-1.43151	0.152285	0.473985	1
GRIN3B	33.3112	0.552118	0.412537	1.33835	0.180783	0.51185	1
GRINA	1123.68	-0.138554	0.116033	-1.19409	0.232442	0.570943	1
GRIN1	153.365	0.0839165	0.190692	0.440063	0.659892	0.867775	1
GRIN2A	287.879	0.06761	0.167608	0.403381	0.686668	0.878948	1
GRIA4	1180.67	-0.341011	0.117597	-2.89984	0.00373358	0.058475	0.607795
GRIA1	8647.95	-0.220176	0.0853111	-2.58086	0.00985537	0.109747	1
GRIA2	8844.51	-0.213907	0.102611	-2.08465	0.037101	0.234684	1
GRIA3	2379.31	-0.0901825	0.0970173	-0.929551	0.352603	0.683343	1

## Sheet: Supplemental Table 9
Supplemental Table 9: Genetic enrichment of the 61 confirmed differentially expressed genes among FTD GWAS summary statistics
SNP	Chromosome	Position	Allele 1	Allele 2	β	P value	Nearest gene
rs2094248	13	36483466	A	G	-0.2555	0.000585	DCLK1
rs9531159	13	36470336	A	T	-0.2702	0.000392	DCLK1
rs9531160	13	36470424	T	C	-0.2723	0.000354	DCLK1
rs11888794	2	16796740	T	C	0.1709	0.000408	FAM49A
rs6743717	2	16791265	A	G	0.1804	0.000363	FAM49A
rs719433	2	16793968	A	C	0.1713	0.000472	FAM49A
rs13183258	5	160861588	A	G	0.2182	0.000749	GABRB2
rs17521304	5	160831867	T	C	0.225	0.000564	GABRB2
rs155755	17	44762252	A	G	0.2861	0.000217	NSF
chr17:44764981	17	44764981	C	G	0.3481	0.000156	NSF
rs199441	17	44773783	A	G	-0.2271	0.000252	NSF
chr17:44776843	17	44776843	T	C	0.3681	0.000311	NSF
chr17:44782279	17	44782279	C	G	0.3212	9.74e-05	NSF
rs169201	17	44790203	A	G	0.2001	0.000164	NSF
rs199439	17	44793503	A	G	0.1918	0.000156	NSF
rs199443	17	44819565	T	C	-0.1936	8.4e-05	NSF
rs199445	17	44817408	T	C	-0.1937	8.72e-05	NSF
rs199447	17	44812188	T	C	-0.1927	9.46e-05	NSF
rs199448	17	44809001	A	G	0.1919	0.00012	NSF
rs199451	17	44801784	A	G	-0.1893	0.000153	NSF
rs199456	17	44797919	T	C	-0.1907	0.000143	NSF
rs199457	17	44795469	T	C	-0.1936	0.000141	NSF
rs199529	17	44837217	A	C	0.1906	0.000114	NSF
rs199530	17	44836653	A	G	0.1627	0.000981	NSF
rs199533	17	44828931	A	G	-0.1948	5.94e-05	NSF
rs199534	17	44824213	T	G	0.194	7.79e-05	NSF
rs199535	17	44822662	A	G	0.1946	7.58e-05	NSF
rs9896243	17	44826056	C	G	0.1942	6.42e-05	NSF
rs3738684	1	228457036	A	T	0.2893	8.49e-05	OBSCN

## Sheet: Supplemental Table 10
Supplemental Table 10: Genes Differentially Expressed in AD, SCZ, BD, and ASD
LOAD Genes	PSEN1 AD Genes	SCZ Genes	BD Genes	ASD Genes
HSPA6	BAG3	C1QB	SLC40A1	OSBPL11
CHST6	SAMD4A	OSBPL11	SLC25A1	UBE2L6
CSF1	ICA1	NTN4	ZNF385A	SLC30A1
POLDIP3	TNFRSF12A	LHFPL3	KAZALD1	COX2
CCDC58	PALLD	FAM69B	CISD2	UBLCP1
TRIM47	REPS1	UBE2L6	SGSH	FOXRED1
SERPINA5	OLFM4	CIDECP	ALPL	ATG4D
TTR	SERPINH1	TAF10	SCARA3	OPN3
GEM	SYNM	PCNX4	ZNF623	RNF14
PYGO2	FAM167B	EP400	PRKCDBP	ZNF581
REPS1	MEX3A	DNASE1L1	SNRK	ARFGAP3
GPCPD1	MTRNR2L1	CHRNB1	USP49	SNU13
BACE2	HSPB1	OPN3	HCG27	MIR1248
LSS	HSPA6	RNF14	RIOK1	CP
FAM167B	KCTD21	FSTL4	IGFBP6	PRDX2
S100A4	LRRC61	PDE6D	SH3BP2	CYTB
ITPKB	LMAN2L	SCG3	DCAF13	MIR4722
MTBP	PYGO2	SLC35F2	TMEM41A	RABGGTA
MT2A	MRPS25	GNG11	TEX9	TXNDC16
SYNGR2	EVC2	CDK18	PEX5	SIRT5
TASP1	ADCYAP1	WDR45	BAG1	RHBDL3
RPGRIP1L	SLC44A3	SUPT6H	MIR4722	FTSJ1
MID1IP1	NUPR1	MKLN1	ABCC12	RBM47
POLD1	LPXN	CLN6	CGNL1	IFITM2
ATF5	DNAJB1	NUFIP2	ST6GALNAC1	KDM1B
EMP3	NQO1	SPA17	UTRN	FAM179B
ICA1	ACTR1B	LOC101928718	HSPB3	GMPR2
BCL6	GSTA4	RFX3	HSPBP1	ZNF117
ROM1	POLDIP3	TGFB3	KCNK1	GMFG
PML	FAM162A	MAP2K3	ATG16L1	DEPDC5
CA2	BACE2	CP	ALDH1L2	ZMAT4
SAMD4A	PML	BEST1	TMEM38A	PICK1
ZFP36L1	TLR9	ECI2	OSTN	CHSY1
SLC6A9	NDUFA10	USP54	ADAMTS2	CDK16
CD44	SMAD1	DBX2	ATP1B1	PCDHGA10
RELA	GCC1	TDG	ZNF442	TTC28
OLFM4	DCAF7	CDH4	CNGB1	BRSK1
CLN3	SARS2	SPOUT1	PHC3	PPM1H
NUPL2	HIST2H3C	CRELD2	ARPP19	GARNL3
SCAMP2	HIST2H3A	ALDH1A1	BCL7A	PHB2
HMBOX1	MTFMT	LOC283887	TTC32	SDAD1
SLC44A5	TRIM16	ATL1	HAPLN1	ERBB2
ZMYM6	AMY2B	FAM98C	PROM1	APPBP2
SPP1	TKT	KSR2	GXYLT2	DPY19L2P2
FAM84B	TTC23	C4B	JKAMP	STK17B
FAM187A	HVCN1	ZKSCAN8	HPSE2	FGL2
PMS2	TBL1X	IFITM2	SERHL2	GADD45G
WDR62	GLIS3	CDK17	TAS2R3	RP2
PLEKHF1	ARSG	MMD2	C5ORF51	SEC23A
NUPR1	CCDC102A	MAPKAP1	RALGPS2	SNRPN
RRAD	NFKB2	TTYH3	FKTN	UBE2N
TMC6	PYCR1	PTRHD1	EPHB1	FAM81A
TNIP2	BST2	TNFRSF1A	NPTX2	CALR
SCG3	SLC16A6	ARPP19	NEUROD6	GMCL1
TNFRSF10D	PMS2	FAM149A	SLC2A12	HERC2
MT1X	FBXO9	MRPL40	METTL12	ADAMTS9
LY6K	PPP1R18	SYS1	TINCR	NIPSNAP1
MEX3A	PLOD1	MIR3175	SPON2	TOR1AIP2
GCC2	ADAMTSL1	TNK2	TNS3	PLOD2
WDFY2	GNA12	NANP	GRASP	MDK
ZNF720	HSPA1L	DCAF8	GRIK1	FAM129B
SMTN	NRN1	MAP3K2	FBXO9	MDH1
POLR3F	TGFB2	LRFN2	ZNF766	CASP4
ZNF223	ALDH1A3	BAZ2A	BEND5	SLC25A3
TRIP10	CCDC117	MIR124-2HG	ARRDC3	ZFP36L1
AHI1	ZNF554	SEPHS1	ITGA7	GOT2
ZBTB49	WDR62	GMEB2	ZXDA	TATDN3
POR	MTF1	ATG5	ARHGEF28	LOC101927550
FAM181A	PXDC1	ZMAT4	TMEM167B	OTUD7A
HSPB7	PCSK1	YIPF1	N4BP2	GMPS
CRB2	ROS1	CDK16	PSD2	SYNC
DDIT4	ZNF516	NPTX2	SETD3	MOAP1
KCTD21	CORO6	GPR6	KLF4	TIPARP
CRYAB	UBLCP1	TTC28	ZNF446	ADAMTS15
OR52H1	ABHD4	SPON2	ABCB1	FNDC3B
MPO	RELL2	CPED1	EARS2	ABHD12
SLCO4A1	SH3BGR	THBS1	PPP2CA	MERTK
ARG1	STRADA	MCC	ENSA	AP2A1
C4A	FOXRED1	FAM181B	TIMM17A	UQCRFS1
SMG5	CLU	BRSK1	TAC1	RNPS1
MAEL	TNFRSF10D	E2F1	SLC13A5	CALCOCO2
FIBCD1	STK40	PTPN12	KTN1-AS1	FAAH
RAB29	SESN2	PLK1	LBH	RABL2B
KLHL21	CTDSP2	MARVELD2	HSPA12B	SMAD1
CCDC113	NANOS1	MIR6837	SHE	ACSL6
TRIM33	SRGAP1	N4BP2	TRPC3	JAKMIP1
EML6	ICAM1	COL20A1	DLX2	SCN4B
HSPB1	SNX33	DNAL1	PLCG1	HCLS1
CHML	MTRNR2L6	LINC00094	SF3B1	GRIPAP1
HACD4	DCAF8	ASCL1	MCHR1	SERTAD4
QSOX2	TARBP1	CASKIN1	RGS4	ABCA1
ADAMTS2	CSF1	NAA25	KRBOX4	GRIA3
DHX57	BCL6	RPS6KA4	FRMD6	STXBP1
SLC25A16	P4HA2	STAT5A	TYW5	LRIF1
MAPKAPK2	SLC3A2	ANOS1	GRID2	EPM2AIP1
MT1M	ZNF223	SESN2	IVNS1ABP	TIMP1
TNFRSF12A	DHX35	DPY19L2P2	SLC26A11	RNF122
C1QTNF5	NACC2	LACC1	CSMD2	MT2A
PRC1	HEBP2	CCDC136	FOS	RAB20
RNLS	MARCH3	DSEL	CCDC80	VSTM5
A4GALT	MCL1	SGTB	SLC25A21-AS1	ADAM11
SLC25A1	MEX3C	LRRC4	C3ORF80	DOCK3
UST	TNFRSF1A	CXCR4	RELL2	CNN2
PLIN3	ITPKB	RTN4R	CTNNB1	BTN2A3P
CCL2	PRMT8	FLNC	DLGAP1-AS4	HCCS
SLC4A2	PTK2B	GADD45G	SCN9A	PLXNB2
PFKFB4	TEX101	BTG1	ITM2A	TCEAL2
ZXDC	ENY2	TUNAR	ANTXR1	TCEAL9
DDIT4L	YAP1	KRBOX4	GMIP	FBXO25
SOWAHC	PARD6G	SNTA1	PIGN	TMCO4
STEAP3	EPHX1	CYP4X1	LOC100996635	PLTP
PLPP4	MAPKAPK2	TAC3	EMCN	PARD3
LIPJ	GFAP	NIPA2	ZNF780A	TLR4
C12ORF54	TRAF2	SEC23A	ABCG2	PSMD12
RAMP1	RPH3A	PPAT	FHL2	NFIL3
SUN2	HSPB8	NAPA	LOC103611081	PPP1R18
PITRM1	TASP1	COX5A	POU2F1	GABRE
TSPO	PDCD5	CSMD2	CH25H	NDUFB8
AGFG2	HDGF	CAMK2A	SPATA2L	KBTBD3
REM2	NFKB1	ADAMTS9	LOC653160	IKBIP
EFCAB3	PDPN	WHRN	TMEM221	NOXA1
SH3BGRL3	BCAR3	SART1	MCOLN1	EYA2
SLC44A3	HMBOX1	KMT5A	HRH3	PPP4C
PDCD5	CHML	ZNF157	LOC100507534	SCAMP5
TMEM185B	DUSP4	KCTD4	ADGRG6	DYNC1I1
CFAP221	HERC6	CCDC43	ARL4D	EEF1A1
SYNM	COL5A2	SDC3	MCM6	TTC19
ZBED6	HIPK1	MDH1	AGPAT2	VWC2
PRAF2	IRF2BPL	CDC42EP4	MIR6789	SLC36A4
CTDSP2	TMEM51	NAGA	FAT1	ZFAND2B
SAMD1	ANKRD37	SLC39A10	PUS7L	EIF1B
NFATC1	AFF1	ROCK1	USHBP1	MYO1F
PHGDH	AEBP1	CCDC65	ZNF468	MRPL2
TRIM8	CRK	RAB40B	SH3BP1	PANK1
C5ORF22	AKT1S1	ELOVL7	SGMS2	FAM221A
TARBP1	FYN	DLK2	TESC	USP19
AQP1	MTRNR2L8	SLC25A3	RRN3	ANAPC7
PHF13	CYP39A1	LINC01547	ZNF831	NCKIPSD
ABHD4	PTTG1IP	C12ORF4	CYCS	OSTN
VASP	SQRDL	TPTEP1	NAP1L5	KLHDC2
MRPL32	OTULIN	TAGLN2	COL9A1	PRKD3
CLN8	MKNK2	MC4R	LINC00507	MRFAP1L1
PPP2R1B	DDIT4L	FBLN7	MFGE8	SHD
ZNF14	PCYOX1L	MEIS3	SLC30A5	ATP8A2
RASAL3	COX7B	TMEM30B	COL5A3	PARG
GABRR2	FOXJ1	TGM2	RC3H1	FSD1
RNF130	MLKL	TRIB1	MIR6831	RNF41
MT1A	FAM187A	RAMP3	GJD2	PRX
AEBP1	CAPS2	CACNA1H	CITED2	KIAA0368
TBC1D20	DDX25	CSNK1D	HMGN2	KIF1A
SLC45A3	PRKD2	DNAJC28	ZNF660	MYH7B
KCNE4	ACTRT3	MT1E	NR4A1	ISCU
CDKN1A	IRF2BP2	VILL	HS3ST1	PPP2R5D
RRNAD1	KDM2A	AHCTF1	FBXW7	CDS1
PDE10A	TSNAX	TIPARP	PRSS35	LOC105378385
ARAP1	ZBTB40	MSRB3	FGF13	TWSG1
NUP210L	SFN	NCAN	ZNF687	ARIH2
PXDC1	ADCY7	DCN	ZNF471	SNX18
MPPED2	CFAP221	HEBP1	TMEM155	DCTN1
VEZT	SPR	MED28	SMG6	NYNRIN
MYLPF	HSPA1A	ODF2L	LINC00299	CYBA
CERS4	ZC3HAV1	TMEM126B	MECOM	HSPA6
BAG3	CERS1	DIRC2	TRIM27	CADPS
SHB	TRIM8	CALCOCO2	DUSP6	SPTSSB
ALKBH3	RAF1	STARD9	XPO4	GPI
RSPH10B2	PEA15	FAM219B	PRKAB2	CACNB4
SLC17A9	NEUROD6	KLF13	SNAP25	LOC100287290
PLOD3	HIST2H4A	NOS1AP	GALNT16	ACOT4
IRAK2	HARS	DVL2		SNCB
TEAD2	TAB2	SMAD1		GPR4
PDLIM4	HSPA1B	ACSL6		TARBP1
NAGK	CHST6	CEBPB		CBFB
ARMCX5	GBAS	RAB29		SH3GLB1
LOXHD1	RAB29	PEG10		TCTEX1D1
ANGPTL4	ZNRF2	NELL1		RAB8B
ZNF554	P4HA1	FAM13B		NICN1
HNRNPA2B1	LATS2	ALOX12-AS1		ZFAND6
TPRA1	BEX5	NOVA2		PLCB1
SLC35A1	ABCA10	PTPRR		FAM216A
DPP3	DTNA	CSF1		MICU3
ATF7	TRIM47	ZNF329		SLC25A12
PIRT	HIBCH	SAFB2		PNMAL2
HERC6	C17ORF67	FOXK2		PTPN13
ORMDL1	MROH8	TIMP1		GRIP1
RASL12	TLE3	PAK6		SERBP1
WDR6	ZBBX	DIRAS2		BCL10
CARHSP1	CYP2E1	TMIGD3		TLR6
GSTA4	ZNF473	SLC7A1		STAC2
ANXA2R	SASH1	GSS		TECPR1
ZNF511	ZNF215	CPT1A		GNG5
HSPA1A	ZBED6	GNG7		NFAM1
SAMD11	SOWAHC	COPS3		NAPG
PNPLA6	DEDD2	ADGRV1		PRKACB
ID3	SERPINA5	MT2A		SLC4A8
IQCB1	CEBPB	SLC20A1		CMTM6
PREX1	PLPP4	RAB20		CYP2U1
ADAT3	SLAMF8	PHTF2		YBX3
CNPPD1	DYRK3	PARD6A		AKT3
ARSG	RFX8	CLMN		COX7A2
FOS	AMACR	SF3B2		TNFRSF10D
DOPEY1	CACFD1	PBX1		SAMD9L
LRRC49	MTMR3	ST6GALNAC6		STXBP5L
CDKN1C	RAMP1	CRYM		RMND1
PDE7B	ROM1	KIF21A		C1S
HNRNPM	NIPAL2	ZDHHC5		ND2
HMG20B	PNMA3	STARD8		GPR12
ZSCAN12	CASP7	RSL1D1		LOC100507534
BOK	KLHL6	ACTR5		MAP7D1
FBXO9	MTRNR2L10	MTHFD2		ABL1
PEX6	PTPN13	RNF157		CDC14A
PCNX2	GNA13	NFIL3		MIR1307
EGLN1	TTC8	KCNK2		TPD52
EVC2	C11ORF84	PPP1R18		NAP1L5
C21ORF62	OVGP1	TRMT10C		LRTM2
FGF23	C4ORF19	SLC40A1		ARHGAP31
CCPG1	RPGRIP1L	CTNNBIP1		ITPRIP
MTRNR2L8	JMJD6	GABRE		SLA
RHNO1	C2CD5	ACTR1B		DCTN2
FOXJ1	COBL	ALPL		THOP1
BBOF1	TEX14	SLC35C1		GOSR2
HMG20A	DHX57	EFHD2		TGIF1
VAT1	ARMCX5	COL4A1		NABP1
TMC8	ITPRIPL2	GALNT9		MARCH3
HMOX1	PIGL	ZNF418		RNMT
MED25	CDK2AP2	LENG8-AS1		SLC25A30
COQ8B	ITGAL	MARVELD1		PSMA4
TMED1	CASC10	PPIP5K2		CKAP5
LARP1B	C1QL1	BRINP2		CTDSP2
TGFB1	KRT5	NHSL1		EIF2AK1
MAP3K13	PARVG	AHI1		KAZALD1
RNASEH2C	RPS6KL1	SNX24		FPR1
C19ORF25	ACP2	PQLC2		UROS
RNF122	TEAD1	FKBP9		CAMTA2
DUSP4	NAP1L5	PSPC1		PDLIM1
PXDNL	PELI2	GRIA4		PXN
PFKFB3	NUP93	LMO2		LYRM7
ALKBH8	NUP62	C2ORF88		CXCL16
ARL6IP6	EML6	ITFG1		CNN3
SALL1	RHOD	AFF4		GNA13
ZNF449	SGPL1	FAM87A		ELOVL4
PLXNA3	FIBP	XKR9		ZIC2
DUSP9	FXYD3	IQSEC1		GABRD
HILPDA	KLHL21	ZFAND2B		CORO2A
ZNF596	BEX4	LOC100506725		DPYSL3
NFKB2	SERPINA3	FEN1		UNC80
FBXL7	FRMPD3	KCNK1		RAP1B
GCN1	STX18	P2RY13		TCEA1
FAM63A	FGF11	FAM221A		CFLAR
TOB2	POR	ANAPC7		TMED5
TFEB	HNRNPF	VSIG4		RPH3A
MARCH8	MPPED2	AMZ2		GOT1
SPATA13	PSAT1	LRRC4B		NEDD4
SH2D7	PPP1R15B	CDK5RAP3		ATP6V1D
SOX10	GPT2	SELENOW		TMEM25
INSR	ZDHHC18	MVP		REST
LZTS2	KIF2B	HUNK		PCF11
RHOD	SMAD4	LOC101927181		WAS
SRGAP1	SQSTM1	C5ORF34		SECISBP2
SERPINA3	RCC1	C2ORF82		BNC2
ASXL1	GKAP1	KLHDC2		HECW1
GIT2	SMIM14	LOC283856		PANX2
MIS18BP1	GOLGA8B	VBP1		SLC25A11
VWA1	WSCD1	UBE4B		MED13
FAAP20	PAPOLA	SHD		FGF12
UHRF1BP1	EMP3	TAOK2		PBXIP1
SERTAD1	CLDN19	SLC38A5		RASSF1
ZNF254	MRPL2	FAM184B		DISP1
MYADM	ABCC12	ABCA17P		HAGH
ATP12A	P2RY2	GTF3A		SOCS3
UPF1	MRPL32	MGA		ATP8
LITAF	MTRNR2L4	PRX		CFAP206
EFHD1	STIP1	SERF1B		TMEM63B
ZNF184	BBOF1	ATP11A		FRS3
QDPR	TMC5	CHST3		PITPNA
ACSL1	BDNF	CAB39L		TLR1
IQCH	EGLN1	CXCL12		YPEL3
IGFBP5	BEND5	MIR6890		ODC1
TLCD2	GIT2	LPL		MARCH1
MRPS25	CKMT1B	KRT222		CCNE1
BRI3	RCOR3	RALGPS2		ZFYVE9
TGIF1	CD180	CAMK2G		MCL1
GFAP	ABLIM1	LZTFL1		ZBTB2
PIM3	PCNX2	ARHGEF4		HR
SLCO3A1	NIT2	KLF11		AHNAK
FOXO4	GOLGA8A	ODF2		ARF5
CYP2E1	DDIT4	ADGRA2		SDC2
PLXNB1	ANKRD30A	ABHD14A		MCRS1
MTRNR2L1	TMEM176A	IKZF5		ATP6V1C1
MPST	FOXF2	SLC25A15		GNA12
MTF1	A4GALT	ATP5F1		VAPB
NFKBIA	RNF10	MAN2A2		RAB31
ASCL2	SLC41A1	HSPA6		AFF1
AKT1S1	NFATC3	TNS3		ERLEC1
HPN	NDUFA5	ZNF423		MAPKAPK3
TMEM102	SLC8A3	LSM6		TUBGCP3
WFS1	TRPC1	LRRN3		WASF2
MYOZ2	TNIP2	SDF4		PTPRN2
RGS19	H2AFX	PTPRS		LPP
GIPR	DTX3L	SH2D3C		RNF144A-AS1
TCERG1	AGL	RCSD1		AQP4
NFKB1	DMKN	ARHGEF28		RIN3
SP1	VPS4B	C8ORF46		SNX14
MAD2L2	RSPH3	ACOT4		DMXL1
SASH1	PHGDH	HSPBAP1		PARVB
ATR	POGK	SLC35F5		REL
MYBPH	OTOGL	TMEM191C		CEND1
P2RY2	ATF3	KIAA1644		WDR75
GSAP	CCDC113	TNS1		LANCL1
KIAA1958	HSPD1	CBFB		KIAA1841
SERPINH1	FERMT3	HMGN1		SLC16A9
P2RX7	TRIM26	THOC7		ATOH8
TPK1	DENND2D	GPRIN3		GLRX2
TMEM255A	SAPCD1	VSNL1		RNF135
OSM	UGGT2	NICN1		SLC24A2
PHF19	MTCH2	FNDC3A		LGI3
EMILIN1	ID3	SSH3		WTH3DI
ANGPT1	TSPAN33	SNRNP25		SLC12A5
ZBTB12	TPST2	PLS3		RBFOX1
CXORF56	SPARCL1	SUMF2		PLEKHB2
CDC42EP1	ITGB5	MYO18A		CCNI
RHO	MTR	ELP6		PRR5
LRRC40	PKNOX1	CGREF1		PEX5L
EHD1	RYBP	S1PR3		BEX5
ZNF23	MBTPS2	TBC1D2		CNNM1
DYNC2LI1	VPS37D	SKIDA1		NFKB2
NDUFAF7	SOS1	ZFP3		TNFRSF10B
FAM89A	ANO6	LINC00599		METTL21B
SNX31	JDP2	FLVCR1		LOC105378231
HIST1H4I	PLCD1	TYW5		PLCE1
SHROOM1	WWTR1	CEP76		FRAS1
UNC13C	BRI3	MIR1909		RWDD2B
TTC23	RTN4IP1	SUGP2		OCIAD1
C17ORF67	KLHL14	PFDN1		POPDC3
PPP1R13L	FKBP4	BAG3		FN3K
NACC2	RNF169	RASA2		ARFGEF2
VPS37D	ASAH2	ADAM20		LOC102723728
SH3PXD2B	ENAH	ANGEL1		G3BP2
TP53I3	POLR3F	NAPG		COQ3
KSR1	SFMBT2	LARP6		DCUN1D4
LRP10	EFNB1	EPM2A		BMP2K
SEMA3F	NUFIP2	LYRM4		BMF
LTBP1	CSK	DBNDD1		MAP2K7
ZRANB3	CHORDC1	PRR13		TOX2
LDLR	STAT4	F2R		ACKR3
CD180	SUGP2	GPR88		RBM12B
CHRNB1	TAB3	RIT1		RBM7
CLDN15	NXN	WNT9A		OTUB1
RINT1	MXD1	PNMT		FCGR3A
RBM38	FOXN3	NUP188		CMTM3
KIAA0825	FAM46A	ANKRD24		NGEF
ATF3	EIF4EBP1	COX7A2		RTN4
FAM162A	TOR1AIP2	PRSS53		PCP4
PLCB3	BRE	KPNB1		LOXL3
VPS37C	C5ORF22	CISD1		IRGQ
SLC4A11	GARNL3	KCNJ14		SPATS2L
ICA1L	UBALD2	ERCC1		CDKL2
TTC38	HSPB2	CHP1		VAMP5
TRMT11	AKR1C3	PSD		NCR3LG1
GPALPP1	MAFG	KCNH3		PRRT2
TECTA	SLC25A2	ROPN1B		ZIC5
PRIMA1	FAM204A	NRIP1		WWTR1
ADAMTSL3	SCAMP2	FRZB		RAB3GAP2
NAGLU	ATP5H	ADGRG6		DOK1
ITPRIPL2	FOXN4	APC		YAP1
NGFR	ZFP36L1	LRRC27		CAPNS1
TJP3	HMOX1	NREP		SIX5
SLC7A2	EPB42	LMO3		TUBB2B
SLC27A6	STAT3	S100PBP		ATP5A1
ATOH8	CBL	IFRD2		C2ORF15
ABCD2	MTRNR2L12	TIAF1		SOWAHB
DDX39A	CCL2	LGI1		SRGAP1
SLC5A11	PSMG1	MOB1B		CAPN1
TRPC1	IRS2	NAP1L5		FAM3C
CERS1	ATXN1L	ABHD11		NDUFV1
IRF2BPL	ALKBH6	MAP7		GABPB1
SEPP1	HSPB7	C1ORF61		PSD4
C4B	PPP1R2	CFAP74		SPNS2
IRS2	FANCM	ITPRIP		FAM49B
SCLT1	EXD2	PPRC1		TMEM26
BAX	UBXN10	DCTN2		IPCEF1
SPATA12	RPRM	ENHO		ATP2B2
FOXO1	AGK	SURF1		BOC
WSCD1	NPC1L1	SMOC1		TRPC3
BIRC7	CNN3	NPY5R		PYCR1
LRRC1	MCM4	PIGK		TAB2
PELI1	PSEN2	FAM198B		FYB
ARHGEF40	NFE2L2	DNAJB2		ASB8
ABCC2	NR2C1	LOC101929544		LOC100506403
PRMT2	HSP90AA1	LBR		RBMS2
CD82	DCAF12	FKBP14		RAB3A
ARSI	LETMD1	CD47		FLNA
ACADSB	PTGES3	PRKD1		GPALPP1
CDK2AP2	LAT2	SLC6A11		PLBD2
TBX6	SPRYD7	NABP1		SLC25A4
NUDT6	SERTAD1	METTL21C		SLC6A15
PTOV1	TRIM25	NEU4		CDC42SE1
HCRTR2	TDRKH	3-Mar		BAIAP2L2
KLF15	HMG20A	EPHA2		EHD1
AMY2B	NDUFB9	FGF13		SKIV2L
KEAP1	NEDD4	STX1A		CADPS2
C5ORF42	CREBBP	SLC25A30		CPEB3
ZBTB40	CLN3	PDDC1		MIR7705
TMEM189	AHI1	TMEM155		MARCH6
FREM1	EGF	SMG6		STXBP2
SF3B2	POLR3H	FGFR3		TASP1
GPATCH2L	NME5	ABCA2		SCN2B
ICAM1	DNAJC19	DNALI1		SLITRK3
UBALD2	PCBD1	NTM		FBXL15
RNF34	PLAGL2	MRPL57		SLC29A3
ASAH2	TMEM79	MAP9		GPLD1
ALDH1A3	EYA2	COL25A1		SPI1
ATXN3	NOXA1	ZNF98		ARL6IP6
DPYSL5	PRKAA1	KRI1		PYGL
CDC42EP2	ACSL6	KAZALD1		RHOT2
S1PR3	CDKN2C	TJAP1		MORC4
PENK	FTL	AGAP1		PNMA3
C9ORF72	LVRN	WWC1		COLGALT1
KLHL14	PITRM1	TMEM17		HS6ST2
TICAM1	HSPB3	GFM1		TMEM106A
MAFF	LYRM9	KLHDC3		MTX3
PCSK1	CMTR1	VAV3		IPMK
KIAA1524	REXO4	FPR1		RAD23A
PSAT1	ZFP36L2	MAP2K4		ANK3
GLTP	FBLN7	BAALC		TESC
HSPB8	TIMP1	UROS		RASSF8
U2AF2	MAS1	BAD		RNF220
FAM222A	ARL6IP6	JPH3		CASD1
EZR	CEBPA	PML		KCNC3
UNC5B	TTC39C	SLC25A32		OCEL1
NSMAF	ZNF845	ZNF234		PRKACA
HNRNPH3	IMMT	SOAT1		PSMC6
DOHH	MEGF9	PXN		NDUFB10
GAREM2	HDAC3	CNN3		ATP5B
BCAR1	GPCPD1	ZNF25		PFDN4
SLC30A9	NYNRIN	GNA13		NDUFAF5
DNAH3	CKM	TXNDC9		BRSK2
CCDC102A	SNAP23	S100A8		ENTPD4
AMACR	TM4SF18	ZNF507		ADGRL1
TLE3	UQCRC2	RAB13		TOB2
CLMN	RARRES3	FLYWCH2		MLKL
CERS2	NFIL3	GABRD		DMXL2
IFT140	GSAP	TPM3		VPS33B
POLR2H	ZNF720	APLNR		NDEL1
NKX6-2	MSX1	FAM110C		YEATS4
CCDC86	SLC10A1	DPYSL3		USP48
NEK10	BFAR	VASN		DDHD1
SLC8A3	TSHZ1	HELB		MB21D1
FZD5	SOX4	TVP23C		UBE2V2
ZNRF2	ACADSB	TMEM176A		OSBPL1A
NLRC5	GLMN	CFLAR		ACTR1A
NDUFA5	OTUD4	CASP10		C12ORF10
PLPP2	NMB	LOC100507437		ABLIM2
	ZCCHC2	TMED5		LMF1
	ECM1	KBTBD4		HCK
	SPCS1	GIMAP6		ACAT2
	PIRT	ATP6V1D		MFSD3
	FBXL7	2-Mar		FAM234B
	FARSB	PAXBP1		LYRM9
	PLXNC1	TATDN2		ITGAL
	CRYM	VTA1		TUBA4A
	NEK6	NEUROD6		LRRC40
	MRPS21	BABAM1		KLHL42
	SCG3	ACSBG1		KCNS3
	PLOD2	HAUS8		SERPINE1
	TMPRSS6	IGDCC4		MAP3K12
	SLC7A2	SOCS2		BCAP29
	DYNC2LI1	IFT81		SERTAD1
	COX11	TNRC6B		UROD
	FHL3	CALB1		HPS5
	GPALPP1	PYGM		RAB11FIP1
	ATP12A	PKMYT1		NIPSNAP3A
	KIAA0895L	UBE3C		PNKD
	AIFM1	SLC25A46		HACD4
	TPK1	SORT1		DIAPH2
	SLC29A1	ICMT		EMILIN3
	FAM120C	MYCT1		NEFH
	ACAD8	LEPROT		DLD
	C1ORF123	NFYB		FAM131B
	SORBS1	PPP2R5B		COPG1
	QTRT1	DNAJC27		DROSHA
	UBE2V1	SOCS3		ST3GAL3
	MTBP	PTCHD4		PARM1
	LIN7B	MCTS1		GLG1
	NDUFB8	ITIH5		PEX11B
	TICAM1	SF3B1		PCDHGB6
	PSMA5	EYA1		PCDHGA2
	PPP2R5A	CHST10		IFI16
	SH3PXD2B	CSF2RB		SUCO
	COQ6	SNX21		GAD2
	DFNB59	ADAMTS17		STX1B
	AARSD1	PVALB		ARRDC3
	C12ORF43	TMEM176B		APEH
	STAT5B	ULK3		HSPA1B
	SH2D7	TYMP		HSPA1A
	JUN	SRSF2		TEX261
	CDKN1A	RRAGA		SCN8A
	MED13	MSL3		SERF2
	NRXN3	UBE2G2		FIBP
	SLC25A16	EGFL7		MYOF
	KIF5B	HERC4		VARS
	FAM81A	SPHK2		CASP1
	SALL1	NDC1		VWA7
	SLC35G1	PTPN2		SH3TC1
	ZNF449	HR		SDHA
	MDGA1	WNT7B		PLPP6
	TCEA3	KLF5		PIGX
	DFFA	USP8		ABHD3
	SIRT1	TLR2		EIF5A2
	UNC13C	SCN9A		LINC01184
	MT2A	DYNC1LI1		NFKBIZ
	MAPK4	SMUG1		UBE4A
	ITGB1BP2	ITM2A		AARS
	PRUNE1	DENND2C		PCDHGA6
	CHAC1	COMMD2		IREB2
	YY1	NADSYN1		SPRY1
	MRPL30	KIF9		CHST11
	MAP10	MCRS1		ZNRF2
	KDM5A	VWC2L		TBCC
	EXOSC9	ZNF577		PTBP3
	PPARGC1A	NUDT22		APBA2
	EIF3K	RNASET2		CLASP2
	TRAPPC11	RARRES3		MYL6B
	SLC25A40	SLCO4A1		MTMR11
	SORCS3	ARPC1A		DNM1L
	GNG12	PPP2R5C		SETD4
	DMXL2	PIP5K1A		ANXA6
	CAPRIN2	MRPS18A		DOHH
	RGS19	SMIM19		PGK1
	MAML2	MGST3		FAM181A-AS1
	RGS7	NUDT16P1		COL8A1
	FXR1	ACVR2B		PRKRA
	PLEKHF2	TSPO		LNP1
	ABHD3	RFX5		ICA1
	NANOS2	KCNK9		POLR2K
	RAPGEF1	ATP2B1		TPM3P9
	PLEKHF1	LIMK2		HNRNPF
	HACD4	TNIP2		ATAD1
	SIX5	TRIM17		LINC01354
	MED4	SLC39A1		PPP3CA
	MYD88	PGM5		SLC45A1
	PDLIM4	AQP4		TTBK2
	RBM17	MLXIP		ABHD10
	MED13L	SBF2-AS1		DENND2A
	SUSD5	HAMP		PTPN5
	EDA	SNX14		HMOX1
	APBB3	TGFBR1		PKM
	CCDC115	NT5E		RSPO2
	ABRACL	STK24		DYNLT3
	DTD1	MRAS		WDR7
	BECN1	PDGFB		AMIGO1
	MTMR11	ITPKB		THOC5
	BANP	IGF1R		CYP2E1
	CABYR	PEX13		CCDC115
	COPG1	TACC3		INPP5J
	SMIM18	TSFM		DOCK6
	SMO	ATOH8		CCNG1
	CXORF56	B3GALT6		MIR4745
	SPP1	CD99		RBFOX3
	SLC30A9	MAPK8		MPZL1
	ORMDL1	ATP6V1E1		PRKG1
	FH	PSMG3-AS1		ENGASE
	RNF114	COL4A2		MIR6733
	PTBP1	PHYHIPL		NDUFAF6
	PSG1	CHMP3		NADK2
	CENPT	ZNF274		MIR7706
	NPNT	ZNF385D		SLC25A40
	PCBP1	MIR6878		RDH10
	TMX4	CXXC5		DCLK1
	KIAA1524	SYNGR1		ARID5A
	TECTA	SLC25A33		SCAF11
	ZFAND3	ANKMY2		DNM3
	AGAP6	NFKB2		MAPK8IP3
	SLC17A9	KCTD20		BNIP2
	DPYSL3	FBXO16		SLC2A10
	C12ORF54	TNFRSF10B		PTAR1
	ALB	PLCE1		MIGA2
	FAM129B	ZNF829		GABRB2
	TFE3	SERTAD2		TRAF3IP2
	ZNF790	MOB1A		S100A16
	DCBLD1	UQCRC1		IRF1
	OGDHL	ST3GAL6		SLC3A2
	TGIF1	AIMP2		PDS5B
	TMEM185B	LOC100507547		CD99L2
	DOK1	RSRC1		MED31
	ZNF319	CLK2		AAK1
	ZNF701	OCIAD1		TTC39B
	FOXO1	11-Sep		TGFBR2
	RDH10	EXOC6		PTGES2
	BRPF3	PLXDC1		LOC728730
	HELZ2	SYNDIG1		GPD1L
	LY6K	C19ORF53		UBL4A
	NDUFS5	RRBP1		SYT12
	P3H2	SH3BP2		SH3RF3
	UBE2J2	AP5S1		TSKU
	LRP10	ALPK1		ARMC8
	DYNLT3	FAM204A		AK4
	TGFB1	RRS1		RAVER2
	PRKD1	STAT3		SAMD12
	DDX42	IL1R1		CD163
	RAB13	TCEAL1		THEM6
	C15ORF61	RBM7		SELENON
	BMPR1A	C1R		MTMR7
	PRPF40B	HSD11B1		PLEK
	KCNE4	FCGR3A		SLC7A2
	ZFYVE1	JAK3		RINT1
	PELI1	COX7B		MRPL4
	PARD3	WDR17		OSER1
	SLC5A3	MAPK14		TTC37
	PEX3	UBAC1		ZFP14
	OVOL3	SYNE3		SCAI
	RNF122	NGEF		RAB11FIP5
	CBY3	CLEC14A		GJA1
	BIVM	KDM5A		NANOS1
	DDHD1	NOL3		ANXA2
	WDFY2	CARD11		BACE2
	THYN1	FAM168A		MAOA
	OR10A5	CNOT6L		SNTB1
	HEATR5A	LINC01314		SRPK2
	KLF6	PSMB5		KCTD12
	NDUFB5	TMEM38A		ATP5C1
	ZNF25	UNC13D		PRKAR1A
	RTF1	PCSK2		ORC4
	CASP5	ADAMTS2		MOB3C
	SOWAHB	PAK2		HPF1
	CHI3L2	SALL3		FAR2
	PIK3R6	ADGRE2		PMS2
	ZBTB34	GNA11		ORC2
	HGSNAT	IQSEC3		NECAB1
	SPAG8	RFX2		SLC35B4
	KMO	MPPED2		UQCRH
	FUCA1	HOMER2		C2
	YKT6	CDT1		PKI55
	PPIL3	SLCO3A1		STAU2
	MB21D1	CCDC77		VWA5B2
	SLC30A1	ZXDB		AJUBA
	RAB37	ABL2		GTF3C6
	UTP11	ATP5A1		IFITM3
	EBNA1BP2	SSH2		STUB1
	MGST3	ANKRD28		NAXE
	ZCCHC14	SEMA3F		COL4A3BP
	UBE2H	NECTIN3		TES
	ZRANB3	A4GALT		WBP1L
	IFIH1	UQCRQ		REPS2
	FGFRL1	PDCD10		IL10RA
	HIST1H4B	GPC1		MDFIC
	ZNF57	ICE2		PPP1R15B
	RRP1B	DICER1-AS1		DDX46
	SAMD1	IL18BP		DNAJB1
	SRRD	SLC13A5		ATP6AP1L
	TEAD2	MIR3940		ZFAND3
	NFIA	TRPC3		ATP1A1
	CRY1	HRC		ANAPC16
	ZNF18	SLC27A4		HERC1
	ATXN3	ZSCAN30		SGMS2
	IQGAP3	KCNN1		SLC11A1
	SDHA	NFRKB		LAT2
	DDAH2	CRYAB		NME6
	CRKL	AMN1		ATP6V1G2
	SLC35A1	AASDHPPT		MYD88
	TSPAN14	SEC63		NQO1
	NUP210L	LOC100506403		TMEM100
	NTM	APOL3		SEC61A1
	DPP6	CACNA1G		MAPKAPK2
	CASP1	MCHR1		PNRC2
	ABCA5	IFITM1		BCAS2
	SP1	CACNB3		MAP3K9
	TBC1D20	CFAP20		PARP2
	BCL6B	LINC00680		B4GALT6
	DOPEY1	PSMA5		CORO2B
	F8	SCAMP1		SLC7A5
	ZNF765	RDH11		STK39
	SLC9A9	INO80D		GABRA1
	VPS37C	TGOLN2		TRIM56
	ANKRD29	RELL2		ATP5G3
	SLC5A2	MR1		UCHL5
	IGDCC4	LYPD6		MIR600
	SLC7A5	SLC35G1		PKNOX1
	EID2B	POLR3F		NEAT1
	BFSP1	TMEM19		G3BP1
	PIF1	COL21A1		N4BP3
	FEZF2	RBM28		ANAPC5
	MDFI	SLC35F1		RMND5B
	PTPN3	MIR7705		ITGA5
	SUGP1	ASB13		ABCC12
	PGAM2	SPEF1		SLC8B1
	PLOD3	WWC2		GRAMD1B
	RNF216	C1ORF162		LYN
	LONRF3	DEAF1		GNB5
	MTSS1L	KIAA1328		SLC2A11
	AMY2A	COL19A1		RNF114
	VGF	CDH12		TMEM51
	RNF130	POLD1		PRKAR1B
	MPO	DPP4		MYO5A
	LRRC40	FXR1		VCL
	DEDD	TMEM261		BCCIP
	CGB7	KLHL22		NNT
	DNM1L	SFT2D2		CLIC1
	CHST11	MIR6785		DNMBP
	RIMS2	MCOLN1		GALNT11
	NCALD	PYGL		UNC5A
	NFATC2	PPP1R3B		TEP1
	RBM45	ZDHHC8		EIF4EBP1
	KCNN2	TSPOAP1		DAD1
	FSCN3	MPEG1		PODN
	ANKRD40	SLC35A1		JUN
	FIBCD1	ARL4D		RBM14
	ASH2L	MRPS33		SH2B2
	EDC3	SPRN		MYBBP1A
	LASP1	SSBP4		MAP4K2
	DDHD2	PTN		MKNK2
	HARS2	USHBP1		PITRM1
	MAP3K12	IFT57		ANO6
	BDH1	RPUSD1		SARS
	ITPRIP	ROBO3		TMEM183A
	FOXF1	BST2		SH2D4A
	NFIB	CATSPERG		ARL8B
	SIAH2	C16ORF45		HK2
	XBP1	MYO9B		TCEA2
	VPS11	ALMS1-IT1		ICAM1
	GGT7	COL9A1		CPLX2
	YES1	CDCA7L		PAQR9
	CRYAB	PIAS3		FAM107A
	CLEC18B	PDE7B		ATR
	NINJ1	NTNG2		WDR6
	SLC2A9	SGSM2		UXS1
	KAT6A	SLC22A10		INA
	SSFA2	CYTH3		ENTPD3
	GLI2	CNTNAP3		RPN2
	GALNT12	CTNNA2		NFATC2
	RHNO1	CDKN1A		GNRHR2
	NTN4	ARFRP1		SELENOH
	COQ4	BRSK2		LRRC58
	CRH	BFSP1		SCRN3
	ZNF275	SEMA5B		COX7A1
	SPATA18	LYNX1		HINT1
	ZNF581	FEZ1		TTC13
	DACH2	ATP1A2		NDRG3
	CNOT6	TBRG1		NXN
	CDC14A	FAM127B		GIPC1
	ZNF436	TP53I13		ATRN
	ZNF768	TBCCD1		MOB3A
	DLD	VPS45		FNDC4
	PENK	GALNT15		ATRNL1
	TCTEX1D1	SLC29A4		LOC101927446
	ZXDC	MLKL		CAMTA1
	ARID1B	DMXL2		NECAP2
	U2AF1L4	NUDT11		LRP8
	TRIM56	DNAJC4		IGLON5
	TANC1	MIR99AHG		HEBP2
	XPO1	GATAD1		MIR4800
	MOB3A	DENND1B		ATP6V0E1
	TUBD1	LINC00299		RUNDC3B
	LILRA2	USP48		SLC1A5
	FGF2	SIAE		BDH1
	DNMT3L	PRKAB2		MAFF
	MICB	SNAP25		PLEKHF2
	GSG1L	RAD54L2		LTBP1
	HIST1H2BN	NRCAM		HLTF
	PABPC4L	C12ORF10		HIBCH
	MRPL27	UBXN4		MPV17
	RNASEH2C	COL5A1		EML2
	METTL16	NAB1		ACTL6B
	ZNF596	KIFC2		FLJ41278
	PLSCR1	GTF2H1		VAMP1
	FBXW7	CINP		TMEM72-AS1
	DTNB	ZSCAN18		UBXN6
	KLHDC9	METTL9		ZNF385B
	FREM1	GPR37L1		LOC150776
	ADAD2	DGCR6L		VASP
	DEPDC5	LRRK2		MRPL42
	DHRS13	CCM2L		SENP2
	CEBPG	SLC35F3		TBC1D30
	MDH1B	TRIM37		CLEC18B
	ZNF23	CIAO1		NRBP1
	MDH1	ACKR1		HEYL
	SWAP70	CRISPLD1		ZFHX3
	ZNF518B	SMAD4		ATG16L1
	SPEN	KIAA0922		CHGA
	C21ORF59	PAX7		CLSTN3
	COX6C	AFAP1L2		FCGR1A
	BEX2	DNAJC5G		SAMD10
	RIPK2	KCNS3		RIMKLA
	ROCK1	TRAPPC13		IMMT
	GEM	CERS5		ATP6V0D1
	SYS1	FGD5-AS1		PREPL
	SPATA2	EXTL1		BIRC3
	ATP5A1	PDYN		FCGR2A
	AFG3L2	FAM78A		TSPAN5
	FAM155B	CGNL1		NDUFB9
	PARK2	CD300A		FBXO9
	COQ9	SIMC1		DPP8
	GPI	DERL1		JAG1
	TCEAL7	ATP6V0E2		UBR3
	ZNF45	SEL1L3		EVC
	STK38	PYM1		GBA2
	SBNO2	MOSPD1		GPCPD1
	MAF1	RGS12		SVIP
	TMEM109	PIGA		EMILIN1
	ME3	LINC01024		RNF8
	DNAJA1	ZNF33B		TMX1
	C2ORF80	HIRA		KLHL6
	DAXX	FAM131B		UQCRHL
	ZNF384	PPWD1		B3GNT5
	SS18L1	INSR		MRPS17
	NDUFB1	HAPLN1		MIR3614
	VPS45	ESRRG		TAF4B
	CD44	SFXN5		AFG3L2
	KCTD11	JKAMP		LRPPRC
	TCERG1	SMAD3		STN1
	ARMCX4	AQP1		GLRB
	AJUBA	NPM2		SLC25A36
	CA2	GLCE		ATP13A2
	RPLP1	LMAN1		HDHD2
	DPP8	TMEM200B		MAP3K8
	RHOT2	LANCL3		CD40
	PDHA1	MRPL58		IDH3B
	F5	HID1		DAP
	VAT1	MTSS1L		DLAT
	BCL9L	SEMA4A		CARMIL2
	MS4A14	STAG3		GPR158
	MSL2	TRUB1		ABCF3
	CLEC2L	FRMPD3		PPP6R2
	XPNPEP3	IFI16		AP2M1
	MAP2K3	CA12		THBD
	RFTN2	ADGRB1		CCAR2
	MYSM1	MGLL		GSK3A
	TATDN3	ARRDC3		TBK1
	LRRC49	CBWD3		HIST1H1C
	ATF5	GTF2IRD1		MYPOP
	FADD	FH		CLTC
	GAP43	RPS6KL1		EPB41L1
	DOPEY2	ETV1		STX2
	TMEM163	CCNY		NME5
	ARHGEF10	MAZ		PAFAH1B2
	VGLL4	SMAD9		TOMM40
	KCNV1	PIPOX		NECTIN2
	HNRNPH3	ORMDL1		TLE3
	FBN1	SFXN1		TBC1D2B
	SYDE1	CCKBR		LINC01166
	NFE2L3	VWA7		PABPC3
	CYP2S1	CHI3L1		SUPT16H
	FAM20C	PIGX		SCN1B
	KIF17	BAZ1A		ANK1
	GALE	LOC400553		CHML
	ASAP3	HSPA12B		LOC105369779
	HIVEP3	TCEAL7		PTPN1
	FAM181A	SALL2		EFNB1
	SLC39A1	NBEAL2		STK17A
	PHB2	ATOH7		KATNB1
	FAM53C	IGSF21		UQCRC2
	CCDC36	USP47		ADORA1
	HNRNPA2B1	PNP		EMP1
	H2AFY2	APBA2		XBP1
	TPD52L1	MTMR11		SLC6A17
	MFN1	NOL9		DYNC1H1
	GLIS2	DNM1L		CACHD1
	MID1IP1	EMC3		DSE
	SHMT2	PPM1F		C1QB
	EXOC3	GNAL		KLF15
	PRMT2	PLOD3		NTN4
	SLC37A3	TNFSF10		EBP
	GRIA3	LOC100506603		NDUFC1
	FGD3	SHROOM2		TUBG2
	CTBP2	ALDH1A3		RFLNB
	CLPP	SLC7A10		MIR6875
	DCTN6	ZNF460		LRRC49
	NECTIN2	FAM114A1		GSTA4
	UNC119B	TNFAIP1		PLPP5
	EMB	RPE		PDE4A
	SPG7	NXPE3		NUFIP2
	ALG13	FAM95B1		HIST1H1B
	ICA1L	SLC39A8		RAB3IL1
	TRIM28	ICA1		USP38
	BCAR1	CTDP1		LTBR
	GID4	VWF		FLVCR2
	TRAPPC13	PIK3R4		LTBP2
	AGBL4	ISCA1		AREL1
	FKBP3	ATAD1		AP3M1
	ZNF28	DIS3L		ARHGAP18
	ARID5A	RTN4RL1		MMP14
	EZR	LINC00403		FTL
	ERGIC1	WIPF3		TSEN34
	HBD	LRRFIP2		PIK3R5
	RRAD	NT5C3B		BECN1
	DOK2	COX10		DCHS1
	BEX3	TET1		CASS4
	BNIP2	PPP3CA		CPVL
	GTF2H5	FAM134C		TGFBR3
	VASP	ANKHD1		PLAUR
	NIPSNAP1	ZC3HAV1		CD302
	ATP6V1E1	PROSER1		ATG9A
	TEAD4	STAMBPL1		YBX1
	LECT1	POLR3G		EXOC3
	KLF3	CCNDBP1		NIF3L1
	TMOD3	EPHB6		TNFRSF1A
	GALNT10	ALOX12P2		MAP7D2
	ADAM11	IRF7		TCEAL6
	SLCO4A1	GRM3		RET
	COL12A1	EXTL2		DCAF8
	UROS	PREX2		DOPEY2
	NEIL2	PTPN5		MLST8
	TRPS1	ZNF583		NEFM
	LRRC53	DHDDS		PDK4
	CBWD5	RAB6A		APBB1
	ADCYAP1R1	DPYSL2		SSBP3
	MAP3K13	MCAT		PLXDC2
	TPP1	BAP1		NTHL1
	ZNF410	MMS22L		THBS1
	TSPO	SSTR2		MIR6787
	GPRASP1	WDR13		PRKX
	CYCS	BIN1		CCM2
	SLC15A3	CALML4		E2F1
	OR11H4	LRRC20		CACNB1
	PPM1M	TAZ		TRIM44
	NAT6	PABPC4		ABCA3
	APOO	RC3H1		IKZF1
	ZBED6CL	ISLR		DNM1
	CLEC18A	C5ORF30		C3ORF14
	MC1R	CTSC		SLC52A2
	NAPG	FBLN2		SGTB
	TMEM95	LAMTOR3		DNAJC27-AS1
	GALT	RAB21		LOC105369520
	TOB2	WBP11		RANBP1
	INHA	RBFOX3		BTG1
	TCF12	CTNNAL1		RTF1
	FOXO4	MAS1		EFNA5
	SFTPA1	PCTP		CACNG2
	ELF1	MTX2		FCHO1
	FBXO16	MSI1		NAPA
	NSUN3	EFCAB13		RUBCNL
	CYP4X1	RASIP1		COX5A
	VPS33B	NDUFAF6		CD99P1
	KLRG1	PSMG1		COL6A2
	TM6SF1	PLPPR1		MIR4517
	SH2D5	CASP2		ATP1A3
	EIF4G3	RIMS2		ELF4
	TLE4	C6ORF120		ENY2
	NDUFA3	ARID5A		PTTG1IP
	ATR	SCG5		SLC38A1
	FUNDC1	KCMF1		GALNT10
	EHD1	NFASC		DDX41
	HTR4	BNIP2		C5ORF22
	GLOD4	ELL2		SLC16A7
	NUDT18	MIR1304		PIK3CB
	ATAD1	DDIT4		THEM4
	HSD3B7	HBQ1		TAGLN2
	CGNL1	IGF2R		FBLN7
	C9ORF84	PRKCDBP		EPS8
	CCDC58	ZBTB25		EML6
	MAD2L2	ZNF292		TGM2
	MORN1	GABRG3		HGFAC
	SLC2A11	PLOD1		ID4
	ENPP5	PRKCSH		FGD4
	C2ORF78	RELA		GAS7
	IL1RL2	MIR664B		CD151
	VSNL1	SAE1		NDUFB1
	MPEG1	ZSWIM3		PJA2
	NMRK2	DUSP9		HCN1
	BEX1	LINC01003		FAM111A
	CHGB	ZNF547		FGF14
	MITF	MED31		GUSBP1
	SLC25A1	FTSJ3		AKNA
	GPHN	SH3GLB2		CASC10
	RADIL	RGS6		CEBPB
	CCDC84	TXNDC17		STS
	CARHSP1	BCAR1		RAB29
	MICAL1	PRRT3		MYOZ3
	WWC2	GRK2		SAT1
	IRAK2	NDRG4		TMEM43
	RNF112	PTGES2		CSF1
	STK32A	ADO		ZNF821
	RBM38	ISG20		COPS3
	TULP3	MRPL16		SHC1
	LRP8	GNG12		NALCN
	FAM107A	TMEM255A		FGD3
	ALDH5A1	6-Sep		PARD6A
	PLEKHA7	TSPAN2		FRMD4A
	PLCD3	DDHD2		ARHGAP6
	TMX3	TAP1		KIF21A
	PMAIP1	GXYLT2		VPS11
	DNAJB4	GYG2		GPRASP2
	COQ3	HPSE2		SLC30A9
	RHPN2	MREG		UFSP2
	EIF1AD	SPR		MTHFD2
	LRIT3	NUP205		DMD
	MSN	ABCD2		GABARAPL1
	SYNDIG1	VANGL1		TMEM170A
	ITGA6	SLC7A2		RNF157
	LIPJ	HMOX2		RUFY3
	WASF2	GRIK1		LFNG
	SNX11	HILPDA		MAML2
	ADRA2C	INIP		ITGAV
	RPL28	PCDHAC1		ACTR1B
	TRIP10	KNDC1		GGA3
	CBS	ZFP14		NABP2
	GDF11	ZNF37BP		PCSK1
	AGBL3	C15ORF61		COL18A1
	FNDC3B	FBXO28		ZFYVE27
	LDLRAD3	SMC5		KHK
	CRB2	B3GALT2		CFAP36
	CASC3	KCTD12		PPIP5K2
	TRIM66	ATP5C1		NHSL1
	DDIT3	SIRT1		WDR12
	RIT1	F7		CYTH2
	AHSA1	TDRD9		STRADA
	CDC42EP4	PHYKPL		ITFG1
	CTDNEP1	ZSCAN1		LIX1
	PDHB	NMT2		ATP6V1A
	SPATA12	CFAP53		AFF4
	GPR137	CC2D2A		COX5B
	IDH3G	MOB3C		PARVG
	SRP19	SLC25A45		KLHDC9
	SOX9	C1RL-AS1		LIMS1
	TRO	RUNDC3A		FXYD7
	U2AF2	CCDC22		SYP
	HSPH1	CPD		KCNJ11
	NEK10	PAQR8		NF1
	SPTSSB	PLEKHM2		PLP2
	SALL3	STAU2		ADIRF
	CIRBP	SLC26A11		ZNF217
	MAJIN	KRT5		MID1
	FMN1	CIPC		UBE4B
	ZBTB12	CASP7		OLA1
	TIMP2	CAPZA2		HIST1H2AC
	PPP4R2	RRP8		NUP133
	MTHFD2	CXCL14		SUSD5
	BATF	FAM118B		MAPK10
	SDF2L1	NGRN		USP32
	TRANK1	CRLF1		NUAK1
	MICU2	IFITM3		CHST3
	RCAN2	NAXE		SRGN
	PRC1	LRRC17		MRPS9
	KIF22	LOC101929237		HABP4
	ZWILCH	OSMR		KRT222
	CCDC121	TNKS		CAMK2G
	INO80D	MIR2110		KCNAB1
	FYCO1	PRRC1		PALLD
	VOPP1	UBE2E3		ZBTB10
	SAMD11	STOM		PCP4L1
	SMAD5	TM9SF2		PIK3AP1
	NOTCH2	PKD1L2		FYCO1
	XKR8	VPS51		IQGAP2
	UHRF1BP1	CDK14		ELAVL4
	OSGEP	NEXN		FOXJ1
	C1ORF106	EMCN		OTUD4
	C2ORF88	ATP6AP2		PFKM
	RIN3	PARP3		PPP5C
	ZNF600	AQP6		TNPO1
	CLUAP1	NRBF2		VSNL1
	PIGZ	PTPA		MIR761
	ARV1	CALCRL		FNDC3A
	TMED5	MIR3917		CRHBP
	ACTL6A	NRP2		ANAPC15
	NCR3LG1	NUTF2		NEGR1
	SKI	TBC1D4		GPR158-AS1
	RNLS	GDE1		FNDC10
	MSRB3	THSD1		DNAJC6
	NFATC1	MIR7114		SIPA1
	PPARA	DDX20		TTLL4
	GPSM3	ITPKC		USP37
	SMURF2	SP1		P4HA1
	SNX31	PLD6		EIF4G3
	IL17RB	SNN		SLC7A11
	PMCH	GJB5		BAG3
	SCFD2	NAA40		LYRM4
	CDK2AP1	JMY		TSPYL5
	MANF	ATP11B		DTX3L
	HR	MIR6716		TBC1D10B
	CENPL	SGMS2		RIT1
	NFU1	SLC11A1		MAD2L1
	RELA	MIR3191		SHMT2
	SLC39A14	SUCLA2		HMG20A
	TARS2	ZNF831		NKIRAS1
	EMILIN1	EDN3		PPME1
	YTHDF1	SF3B3		COL1A1
	PLSCR4	SLC6A1		BEND6
	APOC2	SMG1		RHBDF2
	YBX1	HRH1		PGGHG
	NDUFV1	COL5A3		PPP4R3A
	SLC4A8	COPB1		PAXIP1-AS2
	TXK	NQO1		OR2W3
	DGKB	C19ORF57		CCDC18
	SNCG	EXOC7		PCDHGB8P
	QRICH1	DCAF15		WDR61
	ELK4	FCHO2		LINC01257
	ASB13	LGALS1		ZNF468
	CEBPD	SPAG7		HIST1H2AG
	TYRP1	BCAS2		DHX30
	CNTD1	MSH6		AAGAB
	REP15	LNX1		OLFML2B
	JTB	DTD2		ASH2L
	MVB12A	DGKZ		MYO15A
	ST3GAL5	PAMR1		EIF4E2
	EPHB4	CEBPD		SPTLC3
	DNAJC11	GOLGA6L4		FAM83G
	DGKH	ANKRD13D		SURF2
	ALAS2	CNTFR		BBOX1
	GABRR2	SYTL2		PCDHGB7
	ANXA6	SPATA13		ABHD5
	GEN1	PPEF1		RNFT2
	SH3BGRL3	UHRF2		FKBP14
	KYAT3	EMP3		PEA15
	MGST1	FNDC5		DDR2
	WBP1L	CENPBD1P1		NLN
	PTPN21	C9ORF16		PPP1R11
	SPIN2B	HSF4		MAP7D3
	ATP5J2	RAPGEF4		HFE
	IGF1R	ATP5G3		USF1
	ATP5O	CSPG5		PDLIM3
	EDF1	ZNF385A		CRTAC1
	PAK1	PLSCR1		SERPINE2
	NECAB1	SCARA5		CD164
	ABCC2	SCARA3		ZNF33A
	C10ORF2	MIR6502		MAP9
	VPS16	B9D1		FBXO8
	ATP6V0E1	G3BP1		MIR6732
	RNF217	STUM		MEAF6
	RHBDL3	STRN4		PCMT1
	TCEAL9	NDUFV3		CYP2B7P
	TGFBR2	N4BP3		CHM
	ATL3	TMEM70		KLHDC3
	DNAJA4	LARP4		ATL3
	PIK3R5	HNMT		NCBP2
	EPB41L3	CMYA5		ZNF25
	SLC20A1	NDUFS1		RAB13
	MLEC	CAPN5		SLC36A1
	WDR46	PHYH		PSMB2
	CLN8	PAG1		DHX34
	GALNT11	CDK2		LINC00898
	ITPA	ABCC12		ZNF701
	BCAP29	LIMK1		TMEM176A
	KIAA0040	CARTPT		SERTAD3
	GFM1	HSPBP1		ATP1B1
	MSI1	TEK		ANKH
	MXD4	PPP1R7		OTULIN
	MFHAS1	ANP32E		LOXL2
	PPP2CB	MDC1		SYNJ1
	SHC1	SLC2A11		LCMT1
	CLPX	FBXO27		C3ORF52
	MXI1	TNIP1		ELP3
	USP38	VAT1L		OGDHL
	ATP6V1G2	ADAMTS6		TP53I3
	C16ORF87	C1QTNF6		GEM
	TRIM5	PHC3		CARHSP1
	ATP5F1	LPIN1		BABAM1
	NFKBIB	SEMA3G		ITGA10
	UCHL5	CPLX1		CELSR2
	CNOT11	CNRIP1		GPR85
	BCL2	CLIC1		PDP1
	F7	C5ORF51		ST8SIA1
	PRKAG1	MRPL21		SEMA3D
	SH3RF2	ZNF567		PLEKHG1
	SLC25A52	TSNAX		GIMAP2
	C4B	IGFBP7		SLC25A46
	ARHGEF40	P2RY12		FERMT3
	ZBTB5	EPHB1		OPTN
	ZIM2	LOC100505771		PLCB3
	NQO2	ROM1		BTG3
	CLGN	NISCH		DNAJC27
	GGCX	CPNE9		MBNL3
	TMIE	PLA2G5		C2CD5
	IKZF3	NDUFA4		STRBP
	RCN2	ACSS1		NARS
	TMEM128	C1QC		RIPK2
	MAPK7	RAB27A		PARD6G-AS1
	PPARGC1B	ASAP2		NCF4
	TRAF3IP1	ADCK1		TLR5
	DDR2	FNIP2		ZNF223
	WDR75	CALM2		CSF2RB
	STXBP5L	RUNX2		TMEM176B
	ARHGAP5	TMEM169		PVALB
	ARHGEF26	CCDC87		GLIS3
	C1ORF56	DNAAF5		GDPD1
	RREB1	LBHD1		TYMP
	GBP2	KCNH7		RNU5A-1
	NES	DDAH2		PLEKHA1
	MARCH8	RXFP1		SPHK2
	PARP3	VGLL4		EXOSC5
	GSS	EML3		NRIP3
	ABHD18	NCAM1		DCUN1D2
	NAA60	PGBD5		TMOD3
	OSBPL10	ICAM1		TLR2
	CHRNA3	CPLX2		SLC25A16
	KDM1B	TMEM81		MRPL37
	EFCAB14	ZNF626		WNK2
	PAK2	TRAF5		DYNC1LI1
	CEP57L1	MXD3		FLT3
	ALKBH5	SSPO		ABCC8
	HAP1	CRTC3		LRRC42
	ZSCAN29	MIR6850		NUDT22
	DHH	NUDT16		CD93
	TIGD5	NAV3		RARRES3
	ALOX12B	DGKD		ARPC1A
	THAP3	RGS5		LPGAT1
	GABRA6	RHOBTB1		EPS15
	SLC4A1AP	GNG3		TTC39A
	DNAJC3	EEF1E1		PLEKHG2
	EXOC3L1	SH3PXD2B		MGST3
	HERC1	KCNIP3		SNAP23
	EIF4E	MAPK9		TSPO
	CORO2A	LOC105373377		RWDD2A
	AMN1	ZNF264		OSBPL10
	TCEAL2	RAB40C		CBX7
	ARHGAP31	LCP2		ECHDC3
	C4A	LYPLA1		LIMK2
	TUT1	PAH		C5AR1
	UBE2V2	SNRNP48		TUBB6
	OCIAD1	JAM2		SLC2A5
	MSL1	LRMP		CREG1
	MAN1B1	R3HCC1		PDLIM5
	C7ORF57	SEMA4C		CASP8
	GAREM1	DSC2		COX6C
	NAA16	SCRN3		CNTNAP1
	ITFG1	ASRGL1		CD99
	PICK1	COX7A1		NOMO1
	MRAS	NDOR1		ATP6V1E1
	G3BP1	COPS7A		ZNF274
	LRP5	C2CD2		DNAJC3
	PDE4DIP	PPP1R12C		STPG1
	LTBR	MFF		CD180
	SNX14	GALNTL5		CREM
	SLC47A2	FAT1		PLAGL2
	SUB1	IL4R		HIST1H3D
	FOXE1	S100A9		STK38
	YEATS4	TENM1		MOB1A
	C14ORF79	MAGI2-AS3		UQCRC1
	DNAJB2	VMA21		NOD1
	BAHD1	NDRG3		MDH2
	ARF6	RACGAP1		CABP1
	PSMD12	UBE2D1		DDX25
	RHOC	PDHB		NRSN2
	ERLEC1	COL26A1		RREB1
	BAAT	LRRC75A		LONRF3
	PDRG1	LOC107983990		ALPK1
	DEFA1	ZNF710		NRN1
	ST6GALNAC2	MFGE8		IL1R1
	NFAT5	YTHDF1		ADAM22
	DNTT	FNDC4		C1R
	RTCA	RB1CC1		FAHD2B
	C19ORF25	ATRNL1		FLRT3
	TNFRSF10A	TM7SF3		CHIC1
	COG1	HECTD3		COX7B
	OR2AG2	LEPROTL1		LMAN2L
	PGPEP1	CPNE3		KANSL3
	SHB	TMEM215		SLC9A1
	RAB31	SYT14		YPEL4
	CD37	KIF5A		ATP10D
	ZNF136	COQ10A		PAFAH1B1
	SUGT1	GFRA2		BEX4
	BRINP2	PKN1		PCSK2
	HADH	CDC42		NUPR1
	PINLYP	GAREM2		ARHGEF11
	VIM	MIR9-2		ARMCX3
	AKIRIN2	SLC1A5		SYT3
	RGS16	FAM92A		NUP62
	GBP3	SPOCK1		MIR6852
	MYLPF	PSMD14		TOMM70
	ARF5	CYS1		IQSEC3
	TMEM102	SLC6A13		BRAF
	CCSER1	SNAI3-AS1		PCDHGB3
	POLR2K	NKTR		ITGB8
	ZNF317	SBNO2		NUP98
	FAAP20	U2AF1L4		ISOC1
	PTGES2	CLEC2L		TCEAL8
	TAF3	HSPA8		DTD1
	GPBAR1	OPA3		GINS2
	ERBIN	TMEM229B		SULT4A1
	ASXL2	PLEKHF2		ACSF2
	GPRASP2	ZNF544		C11ORF68
	TFAP2C	A2M		TMX4
	SH3RF3	ZNF233		DESI2
	TTC38	POLG		PSMG3
	GPHA2	RLBP1		RASGRF1
	ZNF133	TTC1		KCNE4
	TMEM140	UPF1		LPCAT4
	SLC25A3	PLCXD2		SLC27A4
	STRIP1	FERMT2		COQ4
	PAM	SEC14L2		TCIRG1
	TMEM14B	CPAMD8		UCP2
	GLS2	FABP3		ZNF516
	TRMT6	VASH2		GOLGA2
	SLC45A1	LOC100505588		SZRD1
	NSD1	REEP2		MSR1
	SIDT1	TMEM150C		RPL13AP5
	ELMSAN1	CFL1		LRRC37A6P
	SLC44A5	GTF2A2		PSMA5
	NDST3	PDCD2		NMI
	CA8	ARID5B		SCAMP1
	ZC3H12C	ACTR10		RELL2
	KCNIP4	NT5DC3		MR1
	VEGFB	BCL6		VAMP8
	PGP	OLFM3		VPS50
	LRP4	ZC3H7B		POLR3F
	CCDC86	CNOT6		FAM86B3P
	FAM120A	RAB11FIP3		MCM4
	RNMT	SENP5		ASB13
	WWC1	ANKRD18A		COL19A1
	NOX4	ATG16L1		CHD1
	EIF2B1	DGCR5		C21ORF2
	TPTE2	ITPK1		SFT2D2
	SASH3	ERGIC1		ADGRL3
	GDPD1	KCNJ16		CD53
	MAEL	ZBTB5		ADAM23
	TARS	ZNF813		NIT2
	DNA2	B3GALT4		PPP1R3B
	TLN1	FCGR1A		TTC21B
	SUPT16H	SRD5A1		SLU7
	ZNF672	IGF2		CYC1
	PXDNL	MMAA		IMPAD1
	DCAF5	RIMKLA		C16ORF45
	STAU2	ZNF827		FZD1
	LDB2	TNNT1		LRRC3
	ZC3H12A	NFYC		H2AFJ
	COX4I1	PCBP1-AS1		NFATC1
	ZNF264	LRCH4		SOX4
	LPIN1	NLRX1		UGDH
	COMT	RCOR1		VIM
	UNC79	ATP6V0D1		CDKN1A
	KIAA0825	BIRC3		PDZD7
	SOX6	HELZ2		CPNE4
	RPS16	FUNDC1		MKKS
	ORMDL2	SLC25A5		NIPAL2
	LAMB1	FCGR2A		LYNX1
	PAH	TBC1D15		NAP1L2
	NPY5R	NECAB3		LGI2
	MTMR7	PKD2		CORO6
	HIPK3	KCNJ10		PRKCZ
	GCH1	FBXO9		TBRG1
	ZDHHC14	ITGB5		LATS2
	LNP1	SPATA2		TP53I13
	TMEM54	HSPB8		HLX
	PPIH	FGD6		PREP
	SNAP25	NAP1L3		FGL1
	HNRNPD	DAGLA		EMP2
	UPF1	PSD2		CMTM7
	NRSN1	FSTL3		HIST1H2BD
	LSM14A	ZMAT2		KCTD11
	STON2	C12ORF57		SNAP25
	VIT	GBA2		DIRAS1
	SLC7A8	GPCPD1		SLC25A1
	IER5L	CDK12		GRK3
	MUC1	KDM4B		LCP1
	LRRC20	FAM32A		EHD2
	HCRTR2	ABHD16A		NXPH2
	CERS4	FAM192A		RNF169
	MGAT1	TAPT1-AS1		CEP63
	GULP1	HSPB1		KCNS2
	IFNW1	PP12613		TRIM37
	PTS	RNF8		NAE1
	BANF1	ADGRB2		SMAD4
	SLC12A7	DOCK9		FBXO30
	SZRD1	JAKMIP3		PRKCE
	USP21	PIM1		SLC22A3
	PTAFR	DYNLT1		TRIM23
	PFKM	GMPR		TRAPPC13
	POLD1	MIR6717		MAGEF1
	GJA1	FAM26E		PTPRC
	MRPS9	TPGS2		ST5
	PYGO1	BBS7		TANGO2
	DGCR14	MSANTD3		DUSP18
	XPA	MRPS17		CD300A
	BBS4	FHOD3		MBTPS2
	ITGA9	FRMPD1		VPS4B
	LOXL3	MIR3614		PRMT7
	ISCU	C14ORF79		KLF6
	ANK3	FRMD6		BCAR3
	ITGB8	IGFBP5		PPP2R2B
	NEU3	ABCB9		S100A10
	RBM14	CA4		LRAT
	RTL1	MRPL47		STAT4
	CNTD2	GLRB		ATG2B
	HMGCLL1	TBC1D23		HIC1
	KLF15	KCNQ1OT1		LHFPL2
	ADAL	RPL37		PRMT8
	ADRB2	ATP6V1E2		FGFR1
	TUBA1C	GADD45B		ATP5H
	MAFF	MAP3K8		MRPL58
	RBM3	DLGAP1-AS4		RGS7
	PLXDC1	LINC00672		HID1
	SMIM7	C10ORF12		CD14
	NR2E1	SKP1		PFKP
	ZNF788	XPNPEP3		CA12
	NIPBL	CHRNA2		CCDC25
	IFRD1	PIH1D1		SPRED1
	CCND3	PALM		DNAJC18
	SLC43A3	LINC00634		NAIP
	CASZ1	LOC100996635		KYAT3
	REM2	CHSY3		OAT
	TAC1	RAMP2		ELF1
	DCC	CBX6		HIST2H2BF
	PTPN5	GSTM2		DTWD1
	OTUD1	ABCG2		MBIP
	OTUD7B	RAB37		CCR5
	MECR	CDK5		SP100
	KCTD14	NEK9		TMEM47
	RGS4	PPP6R2		ACADSB
	ENO2	4-Mar		TCEAL7
	PDS5A	AP2M1		MTMR4
	PLA1A	ABCA5		VPS41
	KCNAB3	BBOF1		CTBS
	VWA5B2	THBD		RGS4
	SRSF4	BTBD6		MFNG
	UQCC1	EDNRA		MFN1
	PLEKHA4	METTL7B		PNP
	GYS2	MIR5196		POP7
	GCC2	PELI3		SPTY2D1
	EMP1	MFSD4A		GAD1
	APEH	TYRP1		KCNC2
	ADRA2A	HCN4		ALDH1A3
	SOWAHD	CRTC2		GNAI3
	VEZF1	HINT2		C6ORF136
	CBLN4	UNC13C		SWAP70
	RCVRN	C4A		EDA
	CCDC81	ARHGAP17		EPB41L2
	LRRC42	MIR6789		MCF2
	SGO1	SESTD1		USP53
	THAP2	UBL7		RCAN2
	CMSS1	NME5		ISCA1
	ZC3H11A	C1QL1		SLFN11
	P4HTM	RWDD1		S1PR1
	STAG2	ITIH2		ZC3HAV1
	ZNF816	ADAM8		HIST2H2AC
	PPME1	AOC2		KIAA1456
	TERT	OLFM2		EPHB6
	LIX1L	SCN1B		CCNDBP1
	DNAH1	SLC25A29		SAMSN1
	IFITM3	ZMYND11		EXTL2
	BABAM1	CD44		INPP5F
	HABP4	LGALS3		ZNF844
	CAAP1	ATP2B4		MYC
	DDR1	MTCH2		SH2B3
	HLTF	TMEM50A		EHBP1L1
	P2RX6	TIMP2		RAB6A
	CACNA2D3	MIR4680		IDH3A
	TBC1D9	RARB		ASAH2B
	RPAP1	EMP1		SCN1A
	C5ORF34	OPRK1		STON2
	TCF3	DHRS7B		LRRC20
	MMRN2	MAOB		PABPC4
	GDPD2	FKBP8		SGIP1
	ZSCAN22	AUNIP		UQCRB
	DENR	PPIA		OPA1
	PDIA4	KLF3-AS1		GNL1
	TGFBR3	ZBTB16		HSPA12A
	DNAJC18	SHANK3		RNF26
	ARHGAP42	DSE		METRNL
	TEX261	CEP128		RASAL3
	DHX36	NDUFB3		MAS1
	COL8A2	GALNT16		THAP2
	PIGV			PRPF19
	ALPK3			ERCC4
	TP53I3			SDS
	UBE2L6			RITA1
	TCEAL6			RTCA
	TRIM9			FOXO1
	WLS			KCMF1
	USMG5			DDIT4
	KHNYN			SGSH
	HSPE1			PRKAG1
	BAZ1A			PLOD1
	RASA2			FIS1
	MON1B			RELA
	KMT5A			MIGA1
	LRRC58			NDUFS2
	SFTPA2			MIR7846
	AHNAK			CCDC113
	HDHD2			SPAG6
	ZNF878			NDRG4
	ARMCX6			PSMD7
	TMEM115			BCAT2
	ANXA7			FAM129A
	FAM149A			KCNA2
	RAB3IP			GNG12
	DLGAP1			PLEKHA4
	PLK4			HAP1
	TECPR1			SLC25A43
	GRAMD3			ADCY7
	AHSA2			IFRD1
	KDF1			DDHD2
	MEF2B			GMNN
	CNPPD1			NPL
	CD59			SFMBT2
	ADAT1			GBP2
	ABCA9			ANXA1
	SH3GLB1			ABCG4
	VPS37B			HENMT1
	MARC2			PLSCR4
	MAGED2			FZD7
	TSSK6			MIR5187
	ALDOC			HMOX2
	YPEL4			GCC1
	COX5B			GLS2
	GPRC6A			TRIM38
	ADAM12			VPS36
	AGTRAP			C14ORF2
	FGFR1			DAB1
	PSMC3			CTSS
	NME1			MOV10
	GALM			MSX1
	VAMP1			TIMM17A
	RAB2A			ARHGAP45
	SLFN11			MAP10
	SLC6A17			ZNF365
	TNFSF14			ACTR6
	VWC2			HBS1L
	CHPT1			C9ORF72
	PTAR1			RPL29
	MS4A6E			FXR2
	PEX7			SLC30A10
	DSN1			RCOR3
	FANCB			ATP6
	NOCT			CASP7
	SLC38A1			TRIM22
	SYT6			PCDHGA3
	SIRT5			MIR2110
	OAZ2			OSMR
	DHPS			C19ORF70
	SEC16B			STOM
	TOMM20			RABEPK
	NUDT6			AVIL
	UXT			SMO
	SLC7A6OS			DNAJB4
	CIPC			ATP2B3
	BRPF1			CDK14
	RALGAPA2			NFE2L2
	SOCS3			IDH3G
	GRM8			DHPS
	LSMEM1			MIR5010
	RIMBP3C			ARHGEF2
	DCDC2			PLIN2
	ZNF365			SLC16A1
	NECAP2			ROGDI
	TMUB1			WEE1
	ABCB10			SERPINA1
	CLDN23			KCNAB3
	C10ORF10			ATP5O
	KHSRP			MYSM1
	THRA			MCMBP
	FGF12			SUCLA2
	IDH3A			EFR3A
	ELOVL5			RNF149
	KCND1			NID1
	PPEF1			CD4
	TRMT11			CEBPD
	HDAC4			PGP
	TCEAL5			PSMD3
	DEUP1			PPP1R2
	MASP2			MSN
	MAN2C1			MID2
	ZNF703			EMP3
	PEX6			LRP10
	CHDH			PLSCR1
	GK5			SPPL2B
	PHF13			PELI1
	PLEKHG6			PSMC2
	C9ORF72			SNORD115-32
	PTPRM			SVIL
	ATP5C1			NDUFS1
	TLR4			TRPS1
	BTG1			ADSS
	GPLD1			FARSB
	KLHL10			OXR1
	ZNF202			ITPRIPL2
	SERGEF			PARD3B
	ZNF485			BTF3L4
	PIWIL3			LIMK1
	DPCD			NAPEPLD
	SLC7A7			PIN1
	TRABD2A			AUH
	FZD7			PCDHGA5
	IL32			B4GALT1
	DCLK1			PI4K2B
	ELK1			PXDC1
	ASXL1			PCDHGA11
	MFSD6			TXLNA
	CDRT1			CPLX1
	COG8			RHOBTB2
	KIAA1958			DCTN3
	DOCK7			ABTB1
	SDHAF4			TSNAX
	TRIM37			ZC3H12C
	ANKRD31			WDR1
	KLHL25			CPNE9
	LRRC8B			NDUFA4
	LIMS1			C1QC
	CASC1			SYPL2
	EXOC6			ADAM17
	USP13			LOC102724017
	PARP9			ICAM3
	FOPNL			MFSD6
	PARP2			SPOCK2
	CYP19A1			RNF208
	BRSK1			SEZ6L2
	CROT			ATP5G1
	MAP3K5			KIFAP3
	ST3GAL3			VGLL4
	FBXO5			GSK3B
	RPS19			VDAC3
	SPPL2A			SLC44A3
	C16ORF58			LYPD1
	MSTO1			FAM134A
	IMMP1L			USP33
	ATF4			SV2A
	SOX21			TCEB3
	TEX12			GNG3
	PMVK			SQSTM1
	SPI1			FOCAD
	SHC3			KLC2
	USP17L2			FAM46A
	CFAP36			ABHD4
	GMPR2			NT5C2
	KCNA6			RBM11
	PXMP2			MAPK9
	VPS52			C17ORF97
	MYH13			CAMK2B
	PTOV1			STC1
	GLYR1			UHRF1BP1L
	RELL1			LCP2
	TES			DGCR2
	TAP1			CDKN2AIP
	LMLN			HIST2H2BE
	PWP1			DSC2
	SERF2			SEC61A2
	CASD1			PGBD4
	ZNF184			COPS7A
	ERICH6			MLF2
	PPIP5K1			TMEM222
	TCEAL1			FKBP3
	PDLIM2			EVA1B
	STAR			IL4R
	PLCE1			KHNYN
	MIA			DYRK3
	UQCRC1			RGS1
	NXT1			TUSC2
	C2CD2			CLCN6
	CTNNA1			LSM11
	ANAPC16			PDHB
	PLCB3			TRAPPC11
	SLC6A7			SLC26A2
	PLEKHB1			TAB3
	FBXO46			C1ORF216
	CNTNAP2			C17ORF75
	LIMK2			DHX57
	ZBTB10			CYBRD1
	CCIN			FGF9
	GAS2L3			ASXL2
	ZNF426			CPNE3
	TMEM169			SERPINH1
	ORC2			MIR3606
	RARRES2			USP9Y
	CHTF8			GFRA2
	PNKD			LINC00998
	CKAP2L			ATG13
	ADAT2			SLC2A4RG
	HIST2H2BE			KANK1
	MYEF2			SBNO2
	APOBR			PPIC
	MATN2			CTTNBP2NL
	IFT81			CLEC2L
	ABCC8			CISD2
	OR52H1			DDIT4L
	ACRC			SNAP91
	NDRG4			SLC4A10
	SERP1			FAM46C
	RNF14			FERMT2
	ANKRD11			SMYD2
	KIF1C			ZNF436
	ZWINT			REEP2
	TRIP6			GPR21
	SH2B3			ZBTB7A
	TEX40			HYLS1
	HEPHL1			KCNA1
	LZIC			AP1AR
	HCAR2			BLVRA
	PRKCI			TFEC
	RMND5A			BCL6
	CHCHD7			EPB41L3
	C19ORF24			KIF3A
	CSRP2			GDI1
	TMEM176B			CACFD1
	ALG6			COPS4
	RASGRF1			SLC12A7
	ZNF579			KLHL3
	FASTKD3			KAT7
	PIM1			HSPA5
	RALGDS			SERP1
	ZC2HC1A			ANAPC1
	CCDC25			FADS6
	CES2			H3F3C
	PTRF			SLC2A12
	ZC3H4			TMEM55B
	PREP			CKMT1A
	ANP32B			MGST1
	SNAP29			ARMCX5
	C4ORF33			DAGLA
	SYP			ARPC1B
	MYL6B			MAT2B
	C3			CAPS2
	RBM23			UBE2Q1
	NDUFA4			ZDHHC17
	C16ORF71			IL6R
	FDXACB1			HSPB1
	L2HGDH			ENO2
	GDAP1			DCTN1-AS1
	RALA			BBS7
	BCL10			FGF2
	BCAN			NCALD
	KTN1			PAIP2
	ST6GALNAC5			CLCN4
	YBX3			DYNLRB1
	XXYLT1			IGFBP5
	TP53			DDX1
	ATF7			ABCB9
	PRMT9			CCDC184
	MIPEP			NAT6
	ARHGEF38			FCGRT
	SNRPN			NDUFB5
	CYP2C8			HAR1B
	SALL2			TNFRSF11B
	PALM3			TUBG1
	BCL7C			ARSJ
	UNC80			RAB32
	GPR153			SKP1
	BBX			PIH1D1
	COPS7A			TNFAIP3
	NAPA			TRIM4
	NUP98			RAB37
	PLIN2			C16ORF52
	NAA20			CDK5
	RFX2			ABCA10
	IFFO1			HARS
	SLC22A12			ACLY
	STUM			GIGYF1
	ALS2CL			ABCA5
	C14ORF2			FAH
	ARL1			BBOF1
	TMEM170A			SEMA7A
	PSG2			RRAS2
	S1PR3			PELI3
	FECH			HEATR5B
	DNAJC10			UBL7
	GFRA2			PCSK5
	RIN2			ZNF761
	ZBTB2			ADCY1
	CD99			DNAJB6
	LBP			SBF2
	GABPB1			MTCH2
	BRD4			UBC
	OSGIN1			CHORDC1
	PSMC3IP			TRIM3
	MRPL58			SCIN
	DNAAF1			ARHGAP44
	FRMD8			LMBR1
	PAX6			LOC101929134
	NCOA6			RGP1
	IL6ST			PPIA
	ITGB2			CDC27
	PKN1			RAD50
	RPL13			LIN7B
	RSRC1
	PFN2
	FAM49B
	DQX1
	ZBTB20
	C14ORF28
	MLIP
	PPP1R15A
	FAR2
	PPP2R1B
	TBCC
	C16ORF72
	EHD2
	VPS36
	STRIP2
	TMEM241
	OLA1
	CTNND2
	THOC7
	GLUD2
	C1QTNF5
	NDUFAF7
	C15ORF39
	ZNF195
	ACTR2
	NDUFAB1
	ADGRA3
	TESPA1
	EHD4
	ARMC7
	ZNF460
	OAS3
	PSG9
	LIG3
	CCDC97
	CYB5D2
	TFCP2
	DYNC1I1
	ATL1
	LYRM7
	MYBBP1A
	LDOC1L
	CASP4
	DDB1
	MOB3C
	DPP7
	HSPA4
	DENND2A
	ROPN1B
	PEG3
	SMG5
	NKAPL
	FCHSD2
	EP300
	DLAT
	DCAF16
	MFSD8
	ALKBH3
	CAMK1G
	NRSN2
	LEAP2
	NLRP14
	CCT3
	FARP1
	NAP1L3
	TUBG2
	ATP5G3
	GOLT1B
	CAP2
	GPR137B
	MYBPH
	VEZT
	RAB11A
	LGALS9
	RAB27A
	C1ORF226
	NKX2-3
	FGF7
	MIGA1
	VDAC3
	SCAF4
	GDI1
	C2ORF16
	TPST1
	ARAP1
	AK4
	C6ORF136
	PRKAR1A
	ERLIN1
	AUH
	S100A10
	NLRC5
	QARS
	IFI35
	PREPL
	FBL
	AXIN1
	VWA8
	EFR3B
	BNIPL
	RASSF8
	FAT2
	TJP3
	NDUFA7
	C5ORF49
	CMC2
	ENTPD4
	ST5
	TP53BP2
	PTP4A2
	BATF2
	BCL2L11
	DESI2
	THAP8
	G0S2
	ATOH8
	LYSMD4
	GRWD1
	FBXL14
	MEPCE
	STEAP3
	ZNF711
	PPP2R2B
	NTN3
	SMARCC1
	PRSS8
	TMEM43
	NT5M
	CIAPIN1
	BHMT2
	AFF4
	VANGL2
	CD81
	ST6GALNAC3
	GNB4
	SLC6A1
	SERPINE1
	CCNB1IP1
	ZNF839
	SYT17
	IFI16
	TRAF6
	SH2D3A
	FBXW4
	RFX6
	CYP4Z1
	ABCG1
	RAVER1
	BTN2A2
	CDKN2AIPNL
	PGS1
	ARID1A
	NAP1L2
	SIX4
	C21ORF62
	MAGED1
	SIM2
	CPNE9
	ATRNL1
	CCDC14
	PLSCR2
	MCMBP
	PAPD5
	RGS3
	GCK
	SUFU
	GNB1L
	S100A3
	TSSC1
	EMC4
	CCDC184
	ARHGAP35
	NIF3L1
	NDUFC2
	MRPL55
	OPA1
	C7ORF61
	MCHR2
	GZMM
	ANO1
	PYGB
	ACOX2
	SNRPA
	COX10
	TIMM23B
	TRIM33
	OR10A4
	CALM2
	PBXIP1
	CDC45
	PIH1D1
	STMN2
	PPM1D
	SLC38A6
	GHITM
	KLK7
	LCMT1
	FAM174A
	NDUFS3
	BBS9
	GCNT2
	KATNB1
	MOB1A
	CCDC151
	SEPT6
	TRIB3
	SH2D4A
	FSIP1
	NAE1
	WNK1
	WARS2
	ELK3
	HTR3E
	NUDT16L1
	COL25A1
	FLT3
	ELF2
	TMEM63B
	HBP1
	C12ORF10
	ZNF704
	CYP24A1
	HDDC3
	FATE1
	SLC24A5
	ST8SIA6
	MYLK2
	CCDC120
	PITPNA
	OCIAD2
	MAVS
	PTPRZ1
	TTC39B
	ST13
	IKZF2
	C8ORF88
	KEAP1
	CHAF1A
	GPR35
[truncated: 4,540 more rows]

[truncated: 2 more sheets: Supplemental Table 11, Supplemental Table 12]
